# Supplementary material for: Refining criteria for selecting candidates for a safe lopinavir/ritonavir or darunavir/ritonavir monotherapy in HIV-infected virologically suppressed patients
Source: PLoS One. 2017 Feb 13;12(2):e0171611. doi: 10.1371/journal.pone.0171611 (PMC5305227; doi:10.1371/journal.pone.0171611)
Supplement: S1 Dataset — (XLS) [file pone.0171611.s004.xls]

## Sheet: plos_one_upload
coorte	north	center	south	age	female	het	idu	homo	other	aids_base	diabet	cardio_base	hbvpos	hbvunk	hbvneg	hcv_neg	hcv_pos	hcv_unk	hep_nocoinf	hep_coinf	hep_unk	cd4_base	cd4_200	cd4nadir	cd4_nadir_100	vl_0	vl_40	vl_50	tchol_base	hdl_base	hb_base	y_base	month_from_diag	months_sup	tot_failyn	pi_failyn	surv_comp	comp_y	dur_art	lvl_cart	from_pi	drv	lpv
Icona	1	0	0	41	0	0	1	0	0	0	0	1	0	0	1	0	1	0	0	1	0	560	0	63	1	0	1	0	217	35	13.3	2011	209	135.5	0	0	12	1	139	4.94448	1	1	0
Icona	1	0	0	48	0	0	0	1	0	0	0	0	0	0	1	1	0	0	1	0	0	956	0	369	0	0	1	0	237	94	16	2014	14	9	0	0	10	0	12		0	1	0
Icona	1	0	0	50	0	0	0	1	0	0	0	0	0	1	0	1	0	0	0	0	1	1056	0	497	0	0	1	0	166	52	16.1	2014	17	14.5	0	0	3	0	16	3.50542	1	1	0
Icona	1	0	0	23	0	0	0	1	0	0	0	0	0	0	1	1	0	0	1	0	0	655	0	302	0	0	1	0	156	40	16	2013	25	10	0	0	13	0	20	6.31429	1	1	0
Icona	1	0	0	44	0	0	0	1	0	0	0	0	0	0	1	1	0	0	1	0	0	405	0	316	0	0	1	0	196	42	14.8	2013	11	4.5	0	0	14	1	8	5.32323	1	1	0
Icona	1	0	0	62	0	0	0	1	0	0	0	1	0	0	1	1	0	0	1	0	0	506	0	281	0	0	1	0	189	35	13.6	2012	52	31	0	0	25	0	35	2.38561	1	1	0
Icona	1	0	0	51	1	1	0	0	0	0	0	0	0	0	1	1	0	0	1	0	0	611	0	406	0	0	1	0	206	63	11.8	2014	87	32	0	0	6	1	35	4.90193	0	1	0
Icona	1	0	0	39	0	0	0	1	0	0	0	0	0	0	1	1	0	0	1	0	0	1432	0	524	0	0	1	0	189	34	14.5	2014	71	38.5	0	0	5	0	64	4.92634	0	1	0
Icona	1	0	0	30	0	0	0	1	0	0	0	0	0	0	1	1	0	0	1	0	0	1344	0	835	0	0	1	0	187	30	14.9	2014	31	28.5	0	0	5	0	31		1	1	0
Icona	1	0	0	36	0	0	0	1	0	0	0	0	0	1	0	1	0	0	0	0	1	629	0	553	0	0	1	0	177	47	15.4	2014	47	30.5	0	0	6	0	31	4.87467	0	1	0
Icona	1	0	0	45	0	0	0	0	1	0	0	0	0	1	0	1	0	0	0	0	1	781	0	683	0	0	1	0	205	46	12.8	2014	22	13.5	0	0	2	1	21	3.48029	1	1	0
Icona	1	0	0	36	0	0	0	1	0	0	0	0	0	0	1	1	0	0	1	0	0	113	1	113	0	0	1	0	156	44	17.6	2014	34	10	0	0	11	0	15	4.8861	1	1	0
Icona	0	1	0	33	0	1	0	0	0	0	0	0	0	0	1	1	0	0	1	0	0	1073	0	726	0	0	1	0	155	58	14.5	2012		11.5	0	0	35	0	15		1	1	0
Icona	0	1	0	50	0	0	0	1	0	0	0	0	0	0	1	1	0	0	1	0	0	922	0	685	0	0	1	0	117	28	14.4	2013	16	13.5	0	0	25	0	16	5.14339	1	1	0
Icona	0	1	0	36	0	0	1	0	0	0	0	0	0	0	1	1	0	0	1	0	0	1042	0	349	0	0	1	0	199		17.8	2013	308	103	0	0	23	0	105	4.97646	1	1	0
Icona	0	1	0	44	0	0	0	1	0	0	0	0	0	0	1	1	0	0	1	0	0	710	0	562	0	0	1	0	193		14.9	2012	32	17.5	0	0	7	1	17	4.95487	0	1	0
Icona	0	1	0	49	0	1	0	0	0	0	0	0	0	0	1	1	0	0	1	0	0	452	0	184	0	0	1	0	167		14.3	2011	3	1.5	0	0	31	0	3	4.7591	0	1	0
Icona	0	1	0	36	0	0	0	1	0	0	0	0	0	0	1	1	0	0	1	0	0	585	0	135	0	0	1	0	184		15.7	2014	16	9	0	0	1	0	15	2.55145	1	1	0
Icona	0	1	0	47	0	1	0	0	0	0	0	0	0	0	1	1	0	0	1	0	0	503	0	224	0	0	1	0	100	24	11.6	2011	143	66	1	0	0	0	88	3.68305	0	1	0
Icona	0	1	0	50	0	0	0	1	0	1	0	0	0	0	1	1	0	0	1	0	0	800	0	306	0	0	1	0	145	34	17.7	2009	108	56	1	1	62	0	107	5.30103	1	1	0
Icona	0	1	0	37	0	0	1	0	0	0	0	0	0	0	1	0	1	0	0	1	0	599	0	16	1	0	1	0	122	35	16.1	2013	336	56	0	0	1	1	67	3.99493	1	1	0
Icona	0	1	0	39	0	0	1	0	0	0	0	0	0	0	1	0	1	0	0	1	0	546	0	220	0	0	1	0	122	42	16.6	2010	235	66.5	0	0	43	0	67	1.69897	1	1	0
Icona	0	1	0	42	0	0	0	1	0	1	0	0	0	0	1	1	0	0	1	0	0	610	0	185	0	0	1	0	188	35	16	2011	91	68.5	1	0	47	0	89	5.69897	1	1	0
Icona	0	1	0	53	0	0	0	0	1	1	0	1	0	0	1	1	0	0	1	0	0	558	0	23	1	0	1	0	146	43	14.6	2013	124	114	0	0	17	0	123		1	1	0
Icona	0	1	0	29	0	0	0	1	0	1	0	0	0	0	1	1	0	0	1	0	0	1386	0	701	0	0	1	0	266	54	15.1	2012	121	69.5	0	0	23	0	115		0	1	0
Icona	0	1	0	38	1	1	0	0	0	0	0	1	0	0	1	1	0	0	1	0	0	747	0	62	1	0	1	0	297	73	15.1	2012	104	98.5	0	0	22	0	101	4.43156	1	1	0
Icona	0	1	0	46	1	0	1	0	0	1	0	0	0	0	1	0	1	0	0	1	0	131	1	131	0	0	1	0	111	49	12.4	2010	296	30.5	1	0	54	0	33	2.61805	0	1	0
Icona	0	1	0	35	1	1	0	0	0	0	0	0	0	0	1	1	0	0	1	0	0	558	0	230	0	0	1	0	190	57	12	2011	90	9	0	0	40	0	11	6.21829	1	1	0
Icona	0	1	0	31	1	0	1	0	0	0	0	0	0	0	1	0	1	0	0	1	0	481	0	326	0	0	1	0	212	60	13.2	2011	261	66	1	1	40	0	166	3.54407	1	1	0
Icona	0	1	0	28	1	1	0	0	0	0	0	0	0	0	1	1	0	0	1	0	0	621	0	318	0	0	1	0	148	46	11.1	2013	251	97	1	0	17	0	192	1.90309	1	1	0
Icona	0	1	0	35	0	0	1	0	0	0	0	0	0	0	1	0	1	0	0	1	0	812	0	330	0	0	1	0	135	45	14.6	2011	255	81	1	1	46	0	164	4.87622	1	1	0
Icona	0	1	0	26	1	1	0	0	0	1	0	0	0	0	1	1	0	0	1	0	0	1094	0	409	0	0	1	0	143	61	8.9	2013	274	73.5	1	0	25	0	182	5.07918	0	1	0
Icona	0	1	0	50	0	0	1	0	0	0	0	1	0	0	1	0	1	0	0	1	0	753	0	251	0	0	1	0	114	36	17.5	2013	311	80.5	1	0	17	0	173	4.77815	1	1	0
Icona	0	1	0	31	1	0	0	0	1	0	0	0	0	0	1	0	1	0	0	1	0	586	0	349	0	0	1	0	206	36	13	2011	159	77.5	0	0	38	0	154	1.90309	1	1	0
Icona	0	1	0	38	0	0	0	1	0	1	0	0	0	0	1	1	0	0	1	0	0	720	0	381	0	0	1	0	179	46	15.2	2010	137	70	0	0	50	0	122	4.73239	0	1	0
Icona	0	1	0	25	1	1	0	0	0	0	0	0	0	0	1	1	0	0	1	0	0	899	0	441	0	0	1	0	181	48	13.9	2012	185	95.5	0	0	24	0	137	4.44716	1	1	0
Icona	0	1	0	42	0	0	0	1	0	1	0	1	0	0	1	1	0	0	1	0	0	346	0	7	1	0	1	0	258	40	15.3	2012	144	56.5	0	0	3	1	68	5.69897	0	1	0
Icona	0	1	0	40	0	1	0	0	0	0	0	0	0	0	1	1	0	0	1	0	0	733	0	266	0	0	1	0	152	33	17.8	2013	82	36.5	0	0	14	0	75	3.29513	1	1	0
Icona	0	1	0	47	1	1	0	0	0	1	0	0	0	0	1	1	0	0	1	0	0	505	0	15	1	0	1	0	229	77	14	2011	59	49.5	0	0	36	0	54	1.716	1	1	0
Icona	0	1	0	34	0	0	0	1	0	0	0	0	0	0	1	1	0	0	1	0	0	466	0	174	0	0	1	0	110	54	13.7	2010	45	35.5	0	0	48	0	40	5.48235	1	1	0
Icona	0	1	0	70	0	0	0	1	0	0	0	1	0	0	1	1	0	0	1	0	0	352	0	235	0	0	1	0	227	64	14	2012	59	32.5	0	0	29	0	35	5.06288	0	1	0
Icona	0	1	0	40	0	0	0	1	0	0	0	0	0	0	1	1	0	0	1	0	0	620	0	419	0	0	1	0	176	40	15.9	2013	78	50	0	0	21	0	59	2.71181	1	1	0
Icona	0	1	0	33	0	0	0	1	0	0	0	0	0	0	1	1	0	0	1	0	0	715	0	433	0	0	1	0	163	50	16	2011	54	37.5	0	0	36	0	40		0	1	0
Icona	0	1	0	40	0	0	0	1	0	0	0	0	0	0	1	1	0	0	1	0	0	496	0	405	0	0	1	0	200	57	15	2012	60	26.5	0	0	36	0	45		1	1	0
Icona	0	1	0	51	0	0	0	1	0	0	0	1	0	0	1	1	0	0	1	0	0	650	0	218	0	0	1	0	181	36	16.3	2013	75	53.5	0	0	20	0	54	4.46911	0	1	0
Icona	0	1	0	40	1	1	0	0	0	0	0	0	0	0	1	1	0	0	1	0	0	625	0	267	0	0	1	0	193	38	14.4	2011	51	9.5	0	0	42	0	12	2.32838	1	1	0
Icona	0	1	0	35	1	1	0	0	0	0	0	0	0	0	1	1	0	0	1	0	0	1020	0	170	0	0	1	0	231	73	15	2010	52	16.5	0	0	51	0	20	4.47072	1	1	0
Icona	0	1	0	35	0	0	0	1	0	0	0	0	0	0	1	1	0	0	1	0	0	572	0	211	0	0	1	0	236	48	14.6	2012	71	23	0	0	28	0	25	4.84865	1	1	0
Icona	0	1	0	48	0	0	0	1	0	0	0	0	0	0	1	1	0	0	1	0	0	579	0	236	0	0	1	0	265	37	13.9	2010	80	17	0	0	37	1	19	3.57588	1	1	0
Icona	0	1	0	47	0	0	0	1	0	0	0	0	0	0	1	1	0	0	1	0	0	609	0	288	0	0	1	0	269	44	15	2013	165	30.5	0	0	17	0	32		0	1	0
Icona	0	1	0	44	0	0	0	0	1	0	0	0	0	0	1	1	0	0	1	0	0	507	0	281	0	0	1	0	190	74	13.7	2014	74	54	0	0	8	0	54	4.64953	0	1	0
Icona	0	1	0	36	0	0	0	0	1	0	0	0	0	0	1	1	0	0	1	0	0	514	0	246	0	0	1	0	272	41	14.1	2011	52	6.5	0	0	37	0	12		0	1	0
Icona	0	1	0	43	0	1	0	0	0	0	0	1	0	0	1	1	0	0	1	0	0	687	0	247	0	0	1	0	205	34	15.5	2012	41	19.5	0	0	20	1	26	5.76185	1	1	0
Icona	0	1	0	30	0	1	0	0	0	0	0	0	0	0	1	1	0	0	1	0	0	823	0	310	0	0	1	0	208	38	16.3	2013	51	29.5	0	0	16	0	30	4.79431	1	1	0
Icona	0	1	0	35	1	1	0	0	0	0	0	0	0	0	1	1	0	0	1	0	0	431	0	196	0	0	1	0	190	47	11.1	2013	50	9.5	0	0	19	0	12	2.82995	1	1	0
Icona	0	1	0	40	0	1	0	0	0	0	0	0	0	0	1	1	0	0	1	0	0	485	0	303	0	0	1	0	199	53	14.1	2013	99	27.5	0	0	6	1	33	4.70933	1	1	0
Icona	0	1	0	39	0	1	0	0	0	0	0	0	0	0	1	1	0	0	1	0	0	818	0	443	0	0	1	0	207	53	15	2011	93	14.5	0	0	3	1	17	5.16536	1	1	0
Icona	0	1	0	43	1	1	0	0	0	0	0	0	0	0	1	1	0	0	1	0	0	838	0	211	0	0	1	0	237	57	14	2014	94	26	0	0	6	0	53	4.85686	1	1	0
Icona	0	1	0	53	0	0	0	0	1	1	0	0	0	0	1	1	0	0	1	0	0	84	1	33	1	0	1	0	165	19	11.8	2010	11	8	0	0	49	0	11	5.52303	1	1	0
Icona	0	1	0	43	0	0	0	1	0	0	0	0	0	0	1	1	0	0	1	0	0	243	0	191	0	0	1	0	212	62	15	2013	123	27	0	0	16	0	32	5.28665	1	1	0
Icona	0	1	0	28	1	1	0	0	0	0	0	0	0	0	1	1	0	0	1	0	0	871	0	427	0	0	1	0	142	42	12.1	2011	28	11.5	0	0	40	0	12	3.60076	1	1	0
Icona	0	1	0	42	0	0	0	1	0	0	0	1	0	1	0	0	0	1	0	0	1	586	0	218	0	0	1	0	209	45	13.7	2014	50	47	0	0	9	0	49		0	1	0
Icona	0	1	0	25	0	0	0	1	0	0	0	0	0	0	1	1	0	0	1	0	0	700	0	171	0	0	1	0	154	41	15.5	2013	38	25.5	0	0	4	1	31	1.76343	0	1	0
Icona	0	1	0	48	0	1	0	0	0	0	0	0	0	0	1	1	0	0	1	0	0	796	0	339	0	0	1	0	206	57	13.4	2014	45	29	0	0	12	0	32	4.79438	1	1	0
Icona	0	1	0	33	0	0	0	1	0	1	0	0	0	0	1	1	0	0	1	0	0	653	0	274	0	0	1	0	156	36	15.1	2013	64	27	0	0	18	0	31	5.35101	1	1	0
Icona	0	1	0	35	0	0	0	1	0	0	0	0	0	0	1	1	0	0	1	0	0	394	0	258	0	0	1	0	214	56	14.1	2013	33	25.5	0	0	17	0	29		0	1	0
Icona	0	1	0	48	0	0	0	1	0	0	0	0	0	0	1	1	0	0	1	0	0	1138	0	473	0	0	1	0	194	29	14.4	2013	62	21.5	0	0	12	0	31	4.97144	1	1	0
Icona	0	1	0	41	0	0	0	1	0	0	0	0	0	0	1	1	0	0	1	0	0	520	0	284	0	0	1	0	199	40	14.5	2013	34	29.5	0	0	10	1	32		0	1	0
Icona	0	1	0	46	0	0	0	1	0	0	0	1	0	0	1	1	0	0	1	0	0	516	0	288	0	0	1	0	209	58	14.8	2013	43	28.5	0	0	10	0	31	5.09384	1	1	0
Icona	0	1	0	33	0	0	0	1	0	0	0	0	0	0	1	1	0	0	1	0	0	801	0	424	0	0	1	0	148	50	14.8	2013	36	27.5	0	0	13	0	28		0	1	0
Icona	0	1	0	40	0	0	0	1	0	0	0	0	0	0	1	1	0	0	1	0	0	856	0	505	0	0	1	0	118	15	14.6	2014	40	6.5	0	0	6	0	13	5.28197	0	1	0
Icona	0	1	0	23	0	0	0	1	0	0	0	0	0	0	1	1	0	0	1	0	0	1002	0	230	0	0	1	0	150	52	10.6	2013	30	25.5	0	0	4	1	28	1.77085	0	1	0
Icona	0	1	0	44	0	0	0	1	0	0	0	0	0	0	1	1	0	0	1	0	0	502	0	276	0	0	1	0	201	47	15.9	2013	28	8	0	0	18	0	11	4.21896	1	1	0
Icona	0	1	0	32	0	0	0	1	0	0	0	0	0	0	1	1	0	0	1	0	0	851	0	366	0	0	1	0	106	33	14.7	2013	53	15	0	0	13	0	28		0	1	0
Icona	0	1	0	59	1	1	0	0	0	0	0	0	0	0	1	1	0	0	1	0	0	618	0	338	0	0	1	0	239	61	12.2	2012	93	46	0	0	13	1	49	5.17339	0	1	0
Icona	1	0	0	32	0	0	0	1	0	0	0	0	0	0	1	1	0	0	1	0	0	1702	0	962	0	1	0	0	165	47	19.9	2014	71	47	0	0	12	0	67	6.24018	1	1	0
Icona	1	0	0	59	1	1	0	0	0	0	0	0	0	0	1	1	0	0	1	0	0	614	0	217	0	1	0	0	245	44	14.8	2014	60	47	0	0	12	0	47	1.60206	1	1	0
Icona	1	0	0	59	0	0	0	1	0	0	0	0	0	0	1	1	0	0	1	0	0	1159	0	777	0	1	0	0	245	95	16.3	2014	99	59	1	0	11	0	97	3.93952	0	1	0
Icona	1	0	0	37	0	0	0	1	0	0	0	0	0	0	1	1	0	0	1	0	0	521	0	326	0	1	0	0	206	38	14.8	2014	21	11	0	0	14	0	13	4.09927	1	1	0
Icona	1	0	0	53	0	1	0	0	0	0	0	0	0	0	1	1	0	0	1	0	0	373	0	184	0	1	0	0	182	48	13.4	2013	25	18	0	0	6	1	25	4.60385	1	1	0
Icona	1	0	0	46	0	0	0	1	0	0	0	0	0	0	1	1	0	0	1	0	0	245	0	42	1	1	0	0	223	56	14.7	2014	33	18.5	0	0	0	0	31	4.94448	1	1	0
Icona	1	0	0	39	0	1	0	0	0	0	0	0	0	0	1	1	0	0	1	0	0	597	0	442	0	1	0	0	194	36	15.6	2014	43	10	0	0	9	0	10	3.67127	1	1	0
Icona	1	0	0	36	1	1	0	0	0	1	0	0	0	0	1	1	0	0	1	0	0	682	0	330	0	1	0	0	216	72	14.1	2014	54	38	0	0	0	0	40	3.71046	1	1	0
Icona	1	0	0	46	0	0	0	1	0	1	0	1	0	0	1	1	0	0	1	0	0	1136	0	340	0	1	0	0	157	74	15.1	2012	190	106	1	0	2	1	176	4.88081	0	1	0
Icona	1	0	0	63	0	0	0	1	0	0	1	1	0	0	1	1	0	0	1	0	0	449	0	359	0	1	0	0	168	48	13	2014	91	9.5	0	0	5	0	11	4.27715	1	1	0
Icona	1	0	0	24	0	0	0	1	0	0	0	0	0	0	1	1	0	0	1	0	0	643	0	171	0	1	0	0	163	44	14.5	2013	19	15.5	0	0	15	0	18	4.27207	1	1	0
Icona	1	0	0	33	1	1	0	0	0	0	0	0	0	0	1	1	0	0	1	0	0	1235	0	209	0	1	0	0	188	59	14.3	2014	268	85.5	1	0	6	0	198		0	1	0
Icona	1	0	0	52	0	0	0	1	0	0	0	0	0	0	1	1	0	0	1	0	0	222	0	73	1	1	0	0	199	80	10.7	2014	74	59.5	0	0	2	0	70	4.90022	1	1	0
Icona	1	0	0	39	0	0	0	1	0	0	0	0	0	0	1	1	0	0	1	0	0	689	0	467	0	1	0	0	191	31	14.7	2013	30	22	0	0	8	0	21	0	1	1	0
Icona	1	0	0	43	1	1	0	0	0	0	0	0	0	0	1	1	0	0	1	0	0	1390	0	643	0	1	0	0	240	64	14.9	2013	24	9.5	0	0	15	0	16	4.59106	1	1	0
Icona	1	0	0	48	0	1	0	0	0	0	0	0	0	0	1	1	0	0	1	0	0	561	0	303	0	1	0	0	197	44	11.5	2011	193	26.5	0	0	4	1	29	4.50989	1	1	0
Icona	1	0	0	29	0	0	0	0	1	0	0	0	0	0	1	1	0	0	1	0	0	403	0	171	0	1	0	0	189	59	13.6	2013	160	102.5	0	0	8	0	61		0	1	0
Icona	1	0	0	47	0	0	0	1	0	0	0	0	0	0	1	1	0	0	1	0	0	556	0	279	0	1	0	0	163	46	15.5	2014	60	39	0	0	5	0	42	4.52776	1	1	0
Icona	1	0	0	30	1	1	0	0	0	0	0	0	0	0	1	1	0	0	1	0	0	889	0	215	0	1	0	0	186	69	12.4	2014	202	134.5	0	0	5	0	134	4.36173	1	1	0
Icona	1	0	0	47	0	1	0	0	0	0	0	1	0	0	1	1	0	0	1	0	0	519	0	270	0	1	0	0	337	77	14.1	2011	140	122	0	0	42	0	122	5.09342	1	1	0
Icona	1	0	0	33	0	0	0	1	0	0	0	0	0	0	1	1	0	0	1	0	0	815	0	465	0	1	0	0	165	58	13.5	2014	42	21.5	0	0	3	0	32	5.17742	0	1	0
Icona	1	0	0	47	0	1	0	0	0	0	0	0	0	0	1	1	0	0	1	0	0	1134	0	692	0	1	0	0	236	49	16.1	2014	37	25	0	0	4	0	37	5.57749	0	1	0
Icona	0	1	0	32	0	0	1	0	0	0	0	1	0	0	1	1	0	0	1	0	0	475	0	119	0	1	0	0	163		16.7	2010	290	92	0	0	46	0	113	2.97313	0	1	0
Icona	0	1	0	37	1	1	0	0	0	0	0	0	0	0	1	1	0	0	1	0	0	616	0	115	0	1	0	0	191	88	14.2	2013	307	85	0	0	21	0	84	1.69897	0	1	0
Icona	0	1	0	32	1	0	1	0	0	0	0	0	0	0	1	0	1	0	0	1	0	491	0	241	0	1	0	0	175		12.9	2013	320	66.5	1	0	2	1	105	4.50267	1	1	0
Icona	0	1	0	31	0	1	0	0	0	0	0	1	0	0	1	1	0	0	1	0	0	372	0	193	0	1	0	0	236		15.4	2013	174	139.5	0	0	18	0	164	3.804	1	1	0
Icona	0	1	0	56	0	0	0	1	0	0	0	1	0	0	1	1	0	0	1	0	0	961	0	396	0	1	0	0	197		15.3	2012	44	20.5	0	0	22	0	24	4.68165	1	1	0
Icona	0	1	0	41	0	0	0	1	0	0	0	0	0	0	1	1	0	0	1	0	0	866	0	459	0	1	0	0	202		17	2012	27	16	0	0	27	0	22	5.29923	1	1	0
Icona	0	1	0	30	0	0	0	1	0	0	0	0	0	0	1	1	0	0	1	0	0	581	0	230	0	1	0	0	161		12.4	2014	49	35	0	0	6	0	37	2.65896	1	1	0
Icona	0	1	0	45	1	1	0	0	0	0	0	0	0	0	1	1	0	0	1	0	0	591	0	332	0	1	0	0	193		15.4	2013	24	18	0	0	18	0	23	4.43008	1	1	0
Icona	0	1	0	36	0	1	0	0	0	0	0	0	0	0	1	1	0	0	1	0	0	450	0	367	0	1	0	0	288	43	15.5	2014	94	26.5	0	0	2	0	32	4.21669	1	1	0
Icona	0	1	0	38	1	1	0	0	0	0	0	0	0	0	1	1	0	0	1	0	0	1045	0	696	0	1	0	0	219		13.4	2014	20	10.5	0	0	5	0	10	3.87547	1	1	0
Icona	0	1	0	36	1	1	0	0	0	0	0	0	0	0	1	1	0	0	1	0	0	953	0	260	0	1	0	0	237	57	14.6	2012	215	78	1	0	7	1	133	3.85733	1	1	0
Icona	0	1	0	45	0	0	0	1	0	0	0	0	0	0	1	1	0	0	1	0	0	1341	0	502	0	1	0	0	260	53	15.4	2013	48	32.5	0	0	12	0	43	5.69897	1	1	0
Icona	0	1	0	31	1	1	0	0	0	0	0	0	0	0	1	1	0	0	1	0	0	917	0	404	0	1	0	0	184	72	9	2013	124	73.5	0	0	16	0	99	4.29815	0	1	0
Icona	0	1	0	34	0	0	0	1	0	0	0	0	0	0	1	1	0	0	1	0	0	492	0	240	0	1	0	0	154	42	14.4	2013	56	29.5	0	0	16	0	30		0	1	0
Icona	0	1	0	35	0	1	0	0	0	0	0	0	0	0	1	1	0	0	1	0	0	752	0	290	0	1	0	0	147	33	14.7	2013	81	28.5	0	0	13	0	31	4.52433	1	1	0
Icona	0	1	0	21	1	1	0	0	0	0	0	0	0	0	1	1	0	0	1	0	0	904	0	325	0	1	0	0	181	57	13.9	2014	57	33.5	0	0	8	0	35		0	1	0
Icona	0	1	0	39	0	0	0	1	0	0	0	0	0	0	1	1	0	0	1	0	0	791	0	278	0	1	0	0	166	45	14.5	2013	50	19.5	0	0	13	0	31		0	1	0
Icona	0	1	0	30	0	0	0	1	0	0	0	0	0	0	1	1	0	0	1	0	0	857	0	403	0	1	0	0	218	57	14.5	2013	48	31.5	0	0	11	0	32		0	1	0
Icona	0	1	0	24	0	0	0	1	0	0	0	0	0	0	1	1	0	0	1	0	0	528	0	222	0	1	0	0	187	48	14.7	2014	54	32.5	0	0	6	0	37	3.11793	1	1	0
Icona	0	1	0	38	0	0	0	1	0	0	0	0	0	0	1	1	0	0	1	0	0	773	0	352	0	1	0	0	164	39	15.1	2013	38	27.5	0	0	17	0	30		0	1	0
Icona	0	1	0	43	0	0	0	1	0	0	0	1	0	0	1	1	0	0	1	0	0	839	0	409	0	1	0	0	129	50	13.9	2013	36	24.5	0	0	15	0	27	4.24185	1	1	0
Icona	0	1	0	42	1	1	0	0	0	0	0	0	0	0	1	1	0	0	1	0	0	585	0	162	0	1	0	0	235	36	13.1	2014	38	29.5	0	0	5	1	31	2.60531	1	1	0
Icona	0	1	0	28	0	0	0	1	0	0	0	0	0	0	1	0	0	1	0	0	1	740	0	338	0	1	0	0	153	36	16.2	2013	36	30.5	0	0	16	0	31		0	1	0
Icona	0	1	0	47	0	1	0	0	0	0	0	0	0	0	1	1	0	0	1	0	0	914	0	319	0	1	0	0	168	66	15.3	2013	41	31.5	0	0	13	0	32		0	1	0
Icona	0	1	0	42	0	0	0	1	0	0	0	0	0	0	1	1	0	0	1	0	0	541	0	212	0	1	0	0	208	46	15.2	2013	30	23.5	0	0	14	0	25		0	1	0
Icona	0	1	0	29	0	0	0	1	0	0	0	0	0	0	1	1	0	0	1	0	0	718	0	435	0	1	0	0	209	39	16.2	2013	27	24.5	0	0	16	0	25		0	1	0
Icona	0	1	0	64	0	0	1	0	0	0	0	0	0	0	1	1	0	0	1	0	0	408	0	389	0	1	0	0	202	52	12.4	2014	284	7	0	0	11	0	11	4.39213	1	1	0
Icona	1	0	0	38	0	0	1	0	0	0	0	0	0	0	1	1	0	0	1	0	0	751	0	158	0	0	0	1	254	63	16.1	2012	340	71	0	0	16	1	71	3.61595	1	1	0
Icona	1	0	0	36	0	0	0	1	0	0	0	0	0	0	1	1	0	0	1	0	0	918	0	237	0	0	0	1	265	42	15.2	2014	38	29	0	1	12	0	34		0	1	0
Icona	1	0	0	27	0	0	0	1	0	0	0	0	0	0	1	1	0	0	1	0	0	702	0	185	0	0	0	1	278	53	16.8	2013	193	117.5	1	0	21	0	127	4.8618	1	1	0
Icona	1	0	0	66	0	1	0	0	0	1	1	1	0	0	1	1	0	0	1	0	0	565	0	55	1	0	0	1	137	38	13	2012	61	37	0	0	1	1	59	5.17609	1	1	0
Icona	1	0	0	64	0	0	0	1	0	1	0	0	0	0	1	1	0	0	1	0	0	455	0	22	1	0	0	1	175	49	17.4	2011	66	18.5	0	1	8	1	64	3.87506	1	1	0
Icona	1	0	0	66	0	1	0	0	0	1	1	1	0	0	1	1	0	0	1	0	0	564	0	40	1	0	0	1	76	28	12.2	2011	41	28	0	0	2	1	39	3.79141	1	1	0
Icona	1	0	0	32	0	0	0	1	0	0	0	0	0	0	1	1	0	0	1	0	0	1351	0	150	0	0	0	1	95	27	9.4	2011	32	6	0	0	15	1	15	5.00309	1	1	0
Icona	1	0	0	28	0	0	0	1	0	0	0	0	0	0	1	1	0	0	1	0	0	1104	0	374	0	0	0	1	155	38	14.2	2013	48	17.5	0	0	22	0	22	6.01068	1	1	0
Icona	1	0	0	63	0	1	0	0	0	1	0	1	0	0	1	1	0	0	1	0	0	165	1	36	1	0	0	1	106	31	11.5	2011	23	15	0	0	10	1	22	1.60206	0	1	0
Icona	1	0	0	35	1	0	1	0	0	0	0	0	0	0	1	0	1	0	0	1	0	915	0	132	0	0	0	1	217	65	14.2	2010	306	64.5	1	1	49	0	161		1	1	0
Icona	1	0	0	39	0	0	1	0	0	0	0	0	0	0	1	0	1	0	0	1	0	882	0	204	0	0	0	1	152	33	15.4	2011	289	109.5	1	0	22	1	169	5.07555	1	1	0
Icona	0	1	0	21	0	0	0	1	0	0	0	0	0	0	1	1	0	0	1	0	0	567	0	338	0	0	0	1	159	43	16.9	2009	88	41	0	0	63	0	29	4.88993	1	1	0
Icona	0	1	0	32	0	0	0	1	0	0	0	0	0	0	1	1	0	0	1	0	0	921	0	411	0	0	0	1	280	49	14.8	2013	51	23	0	0	17	0	26	5.11019	1	1	0
Icona	0	1	0	33	0	0	1	0	0	0	0	0	0	0	1	0	1	0	0	1	0	248	0	156	0	0	0	1	79	32	9.6	2013	194	22.5	0	0	9	0	161	2.94448	1	1	0
Icona	0	1	0	25	1	1	0	0	0	0	0	0	0	0	1	1	0	0	1	0	0	644	0	281	0	0	0	1	159	67	13.9	2011	187	69	1	0	38	0	166	2.2878	1	1	0
Icona	0	1	0	40	0	0	1	0	0	0	0	0	0	0	1	1	0	0	1	0	0	1015	0	148	0	0	0	1	210	41	15.9	2011	136	44	0	0	44	0	64	1.69897	1	1	0
Icona	0	1	0	35	0	0	0	1	0	0	0	0	0	0	1	1	0	0	1	0	0	951	0	455	0	0	0	1	160	23	15.6	2014	56	20.5	0	0	9	0	22	4.99299	1	1	0
Icona	0	1	0	41	1	1	0	0	0	0	0	0	0	1	0	0	0	1	0	0	1	770	0	479	0	0	0	1	194	49	11.4	2014	25	19.5	0	0	9	0	22	4.75825	1	1	0
Icona	0	1	0	52	0	0	0	1	0	0	0	0	0	0	1	1	0	0	1	0	0	1499	0	216	0	0	0	1	203	58	16.4	2014	163	86.5	1	0	16	0	101	4.13033	1	1	0
Icona	0	1	0	36	0	0	0	1	0	0	0	1	0	0	1	1	0	0	1	0	0	1401	0	490	0	0	0	1	209	37	14.3	2012	136	82	0	0	35	0	111	5.5172	0	1	0
Mono	1	0	0	50	0	1	0	0	0	0	0	0	0	0	1	1	0	0	1	0	0	426	0	426	0	0	1	0	206	43	15.7	2014	224	25	0	0	12	0	57		1	1	0
Mono	1	0	0	62	0	0	0	1	0	0	1	1	0	0	1	1	0	0	1	0	0	229	0	229	0	0	1	0	192	56	9.6	2013	204	39	0	0	11	0	144		1	1	0
Mono	1	0	0	47	0	0	1	0	0	0	0	1	0	0	1	0	1	0	0	1	0	805	0	805	0	0	1	0	188	52	15.3	2013	339	44	0	0	16	0	81		1	1	0
Mono	1	0	0	51	0	1	0	0	0	1	0	1	0	0	1	1	0	0	1	0	0	572	0	572	0	0	1	0	228	53	15.7	2013	231	39	0	0	12	1	163		1	1	0
Mono	1	0	0	58	0	0	1	0	0	0	0	0	0	0	1	1	0	0	1	0	0	600	0	450	0	0	1	0	201	41		2013	205	24	0	0	10	0	197		0	1	0
Mono	1	0	0	27	0	0	0	1	0	0	0	0	0	1	0	1	0	0	0	0	1	856	0	856	0	0	1	0	139	40	15	2013	14	2	0	0	14	0	12		1	1	0
Mono	1	0	0	28	0	0	0	0	1	1	0	0	0	0	1	1	0	0	1	0	0	683	0	683	0	0	1	0	157		15.8	2012	53	12	0	0	25	0	18		1	1	0
Mono	1	0	0	31	0	0	1	0	0	0	0	0	0	0	1	1	0	0	1	0	0	662	0	662	0	0	1	0	131	37		2014	12	3	0	0	11	0	9		1	1	0
Mono	1	0	0	55	1	1	0	0	0	0	0	0	0	0	1	1	0	0	1	0	0	800	0	800	0	0	1	0	273	75	14	2014	125	49	0	0	3	0	10		1	1	0
Mono	1	0	0	36	0	1	0	0	0	0	0	0	0	0	1	1	0	0	1	0	0	425	0	425	0	0	1	0	196	50	14	2011	54	31	0	0	5	1	22		0	1	0
Mono	1	0	0	54	1	0	1	0	0	0	0	0	0	0	1	0	1	0	0	1	0	360	0	360	0	0	1	0	148	73	13.9	2012	310	103	0	0	14	0	45		0	1	0
Mono	1	0	0	47	1	0	1	0	0	0	0	0	0	0	1	0	1	0	0	1	0	778	0	778	0	0	1	0	256		13.8	2010	147	7	0	0	53	0	16		0	1	0
Mono	1	0	0	65	1	0	0	0	1	0	0	0	0	0	1	1	0	0	1	0	0	418	0	418	0	0	1	0	205	36	14.9	2012	168	2	0	0	18	1	4		1	1	0
Mono	1	0	0	42	1	0	0	0	1	0	0	0	0	0	1	1	0	0	1	0	0	778	0	778	0	0	1	0	251	57	14.3	2011	7	2	0	0	41	0	7		1	1	0
Mono	1	0	0	59	0	0	0	0	1	0	0	0	0	0	1	1	0	0	1	0	0	676	0	676	0	0	1	0	148	37	16.2	2011	100	3	0	0	9	1	68		1	1	0
Mono	1	0	0	57	0	0	0	1	0	0	0	0	0	0	1	0	1	0	0	1	0	322	0	322	0	0	1	0	113		16.9	2012	15	5	0	0	31	0	15		1	1	0
Mono	1	0	0	31	0	0	0	1	0	0	0	0	0	1	0	1	0	0	0	0	1	398	0	398	0	0	1	0	144		15.9	2010	26	1	0	0	20	1	5		1	1	0
Mono	1	0	0	57	0	1	0	0	0	0	0	0	0	0	1	0	0	1	0	0	1	405	0	405	0	0	1	0	191	67	14.9	2014	195	16	0	0	1	0	75		1	1	0
Mono	1	0	0	57	0	0	1	0	0	0	0	0	0	0	1	0	1	0	0	1	0	557	0	557	0	0	1	0	123	42	15.9	2013	254	5	0	0	12	1	83		1	1	0
Mono	1	0	0	36	0	0	0	0	1	0	0	0	0	0	1	1	0	0	1	0	0	529	0	529	0	0	1	0	113	26	14.5	2011	63	6	0	0	15	1	10		1	1	0
Mono	1	0	0	38	0	0	0	1	0	0	0	0	0	0	1	1	0	0	1	0	0	815	0	815	0	0	1	0	230		13.8	2012	47	18	0	0	25	0	24		1	1	0
Mono	1	0	0	36	0	0	0	1	0	0	0	0	0	0	1	0	0	1	0	0	1	754	0	754	0	0	1	0	202		12.9	2009	62	1	0	0	7	1	5		0	1	0
Mono	1	0	0	54	0	0	0	1	0	0	0	0	0	0	1	1	0	0	1	0	0	379	0	352	0	0	1	0	150	46	13.8	2012	166	43	0	0	16	0	47		1	1	0
Mono	1	0	0	54	0	1	0	0	0	0	0	0	0	0	1	1	0	0	1	0	0	1008	0	1008	0	0	1	0	201	77	12.7	2013	126	64	0	0	12	0	84		1	1	0
Mono	1	0	0	49	0	0	1	0	0	0	0	0	0	0	1	1	0	0	1	0	0	670	0	670	0	0	1	0	176		16.6	2014	161	125	0	0	1	0	79		1	1	0
Mono	1	0	0	48	0	0	0	0	1	0	0	0	0	0	1	1	0	0	1	0	0	524	0	524	0	0	1	0	183	40	16.8	2010	144	8	0	0	54	0	13		1	1	0
Mono	1	0	0	38	1	0	0	0	1	0	0	0	0	1	0	0	0	1	0	0	1	967	0	967	0	0	1	0	236	66	12.7	2013	89	8	0	0	18	0	83		1	1	0
Mono	1	0	0	50	1	1	0	0	0	0	0	0	0	0	1	1	0	0	1	0	0	640	0	640	0	0	1	0	205		12.8	2011	272	52	0	0	8	0	18		1	1	0
Mono	1	0	0	66	0	0	0	0	1	0	0	0	0	0	1	0	1	0	0	1	0	959	0	959	0	0	1	0	159		16.6	2012	92	7	0	0	32	0	7		0	1	0
Mono	1	0	0	47	0	0	1	0	0	0	0	0	0	1	0	1	0	0	0	0	1	1265	0	1265	0	0	1	0	181	42	14.9	2013	293	93	0	0	16	0	28		1	1	0
Mono	1	0	0	43	1	1	0	0	0	0	0	0	0	0	1	1	0	0	1	0	0	1015	0	1015	0	0	1	0	160		14	2009	238	35	0	0	53	0	26		1	1	0
Mono	1	0	0	71	0	1	0	0	0	0	0	0	0	0	1	0	0	1	0	0	1	160	1	160	0	0	1	0	250		14.4	2012	119	86	0	0	10	1	66		1	1	0
Mono	1	0	0	52	1	0	1	0	0	0	0	0	0	0	1	0	1	0	0	1	0	49	1	49	1	0	1	0			8.9	2011	196	14	0	0	1	1	17		1	1	0
Mono	1	0	0	33	0	0	0	1	0	0	0	0	0	0	1	1	0	0	1	0	0	493	0	493	0	0	1	0	148		15.4	2011	13	7	0	0	37	0	12		1	1	0
Mono	1	0	0	57	0	0	0	0	1	0	0	0	0	0	1	1	0	0	1	0	0	550	0	550	0	0	1	0	160		16.1	2012	99	1	0	0	29	0	44		1	1	0
Mono	1	0	0	57	0	1	0	0	0	0	0	0	0	0	1	1	0	0	1	0	0	237	0	237	0	0	1	0	154	26	15.8	2013	89	16	0	0	3	1	62		1	1	0
Mono	1	0	0	38	1	0	1	0	0	0	0	0	0	0	1	0	1	0	0	1	0	868	0	868	0	0	1	0	171	61	12.2	2014	204	165	0	0	3	0	197		0	1	0
Mono	1	0	0	42	1	1	0	0	0	0	0	0	0	0	1	1	0	0	1	0	0	675	0	675	0	0	1	0	181	60	10.2	2014	80	75	0	0	12	0	78		0	1	0
Mono	0	1	0	46	1	0	1	0	0	0	0	0	0	1	0	0	1	0	0	1	0	1101	0	1101	0	0	1	0	147	38	13.7	2010	276	71.5	0	0	51	0	176		1	1	0
Mono	0	1	0	49	0	1	0	0	0	0	0	0	0	0	1	0	1	0	0	1	0	676	0	676	0	0	1	0				2012	167	84.5	1	0	23	0	159	3.4624	1	1	0
Mono	0	1	0	72	0	0	0	0	1	0	0	0	0	0	1	1	0	0	1	0	0	312	0	312	0	0	1	0	191	52	12	2013	194	35.5	1	0	17	0	98		1	1	0
Mono	0	1	0	45	0	0	0	1	0	0	0	0	0	0	1	1	0	0	1	0	0	472	0	472	0	0	1	0	192	22	15	2013	242	100	0	0	19	0	183	1.6902	1	1	0
Mono	0	1	0	30	0	0	0	0	1	0	0	0	0	0	1	1	0	0	1	0	0	863	0	863	0	0	1	0	165	32	15.1	2012	14	7	0	0	27	0	9	4.35545	1	1	0
Mono	0	1	0	58	0	1	0	0	0	0	0	0	0	0	1	1	0	0	1	0	0	925	0	925	0	0	1	0	241	65	15.6	2010	176	59	1	0	47	0	167		0	1	0
Mono	0	1	0	52	0	0	1	0	0	0	0	0	0	1	0	0	1	0	0	1	0					0	1	0				2012	293	55.5	0	0	4	0	184	4.77815	1	1	0
Mono	0	1	0	59	0	1	0	0	0	0	0	0	0	0	1	1	0	0	1	0	0	443	0	443	0	0	1	0	195	39	15	2012	138	87	0	0	7	1	138		1	1	0
Mono	0	1	0	35	0	0	0	1	0	0	0	0	0	0	1	0	0	1	0	0	1	1342	0	1077	0	0	1	0	193	39	14.8	2013	51	43	0	0	10	0	49		1	1	0
Mono	0	1	0	53	0	0	1	0	0	0	0	0	0	1	0	0	1	0	0	1	0					0	1	0				2012	287	72.5	1	0	26	0	198		1	1	0
Mono	0	1	0	46	0	0	0	0	1	0	0	0	0	0	1	0	0	1	0	0	1	315	0	315	0	0	1	0	167	30	14	2010	218	56	1	1	4	1	175		1	1	0
Mono	0	1	0	45	0	0	1	0	0	0	0	0	0	0	1	1	0	0	1	0	0	567	0	567	0	0	1	0	232	61	13.6	2010	290	61.5	1	1	51	0	163		1	1	0
Mono	0	1	0	51	0	0	1	0	0	0	0	0	0	0	1	0	1	0	0	1	0	861	0	861	0	0	1	0	167	34	16.8	2012	335	75	0	0	30	0	144	4.83509	1	1	0
Mono	0	1	0	46	1	1	0	0	0	0	0	0	0	0	1	1	0	0	1	0	0	892	0	892	0	0	1	0	238	39	13.9	2010	162	51.5	1	1	36	0	162		1	1	0
Mono	0	1	0	30	0	0	1	0	0	0	0	0	0	0	1	0	1	0	0	1	0	1438	0	1438	0	0	1	0	184	30	17.2	2010	232	70.5	1	0	50	0	168		0	1	0
Mono	0	1	0	42	1	0	1	0	0	0	0	0	0	0	1	0	1	0	0	1	0	1001	0	1001	0	0	1	0	139	40	15.3	2011	317	65	1	1	38	0	179		1	1	0
Mono	0	1	0	46	0	1	0	0	0	0	0	0	0	0	1	1	0	0	1	0	0	365	0	365	0	0	1	0	222	46	14.1	2014	163	13.5	0	0	12	0	18		1	1	0
Mono	0	1	0	36	0	0	1	0	0	0	0	0	0	0	1	0	1	0	0	1	0	654	0	654	0	0	1	0	221	59	14.6	2010	62	51.5	0	1	34	0	58	4.16143	1	1	0
Mono	0	1	0	40	0	0	1	0	0	0	0	0	0	0	1	0	1	0	0	1	0	496	0	496	0	0	1	0	139	47	13.6	2011	291	22	0	0	36	0	168	4.62381	1	1	0
Mono	0	1	0	33	1	1	0	0	0	0	0	0	0	0	1	1	0	0	1	0	0	987	0	461	0	0	1	0	154	46	10.9	2012	25	5	0	0	35	0	25		0	1	0
Mono	0	0	1	31	1	1	0	0	0	1	0	0	0	0	1	1	0	0	1	0	0	546	0	108	0	0	1	0	207	53	13.1	2014	32	26	0	0	5	0	32		1	1	0
Mono	0	0	1	32	1	1	0	0	0	0	0	0	0	0	1	1	0	0	1	0	0	613	0	356	0	0	1	0	188	51	12.9	2014	55	11.5	0	0	6	0	16	4.74741	1	1	0
Mono	1	0	0	65	0	0	0	1	0	0	0	1	0	0	1	1	0	0	1	0	0	354	0	354	0	1	0	0	155	51	14.3	2013	106	21	0	0	15	0	74		1	1	0
Mono	1	0	0	67	0	1	0	0	0	0	1	1	0	0	1	1	0	0	1	0	0	1060	0	1060	0	1	0	0	216	42	13.2	2014	36	30	0	0	4	0	34		0	1	0
Mono	1	0	0	66	0	0	0	1	0	0	0	0	0	0	1	1	0	0	1	0	0	825	0	825	0	1	0	0	174	35	14.6	2014	145	63	0	0	7	0	97	5.21935	0	1	0
Mono	1	0	0	50	0	0	1	0	0	0	0	0	0	0	1	0	1	0	0	1	0	774	0	774	0	1	0	0	179	32	15.1	2013	245	54	0	0	11	0	214		1	1	0
Mono	1	0	0	73	0	1	0	0	0	1	0	1	0	0	1	1	0	0	1	0	0	575	0	575	0	1	0	0	181	45	15.7	2014	212	30	0	0	11	0	29	1.60206	1	1	0
Mono	1	0	0	52	1	1	0	0	0	0	0	0	0	0	1	1	0	0	1	0	0	870	0	870	0	1	0	0	344	53	14.2	2013	278	11	0	0	17	0	69		1	1	0
Mono	1	0	0	72	0	0	0	1	0	0	0	1	0	0	1	1	0	0	1	0	0	671	0	671	0	1	0	0	172	63	15.2	2014	345	11	0	0	10	0	218		0	1	0
Mono	1	0	0	51	0	0	0	1	0	0	0	1	0	0	1	1	0	0	1	0	0	641	0	641	0	1	0	0	154	62	15.3	2014	226	101	0	0	1	0	222		0	1	0
Mono	1	0	0	51	1	1	0	0	0	0	0	0	0	0	1	1	0	0	1	0	0	786	0	786	0	1	0	0	198	65	13.2	2012	124	97	0	0	23	0	58		1	1	0
Mono	1	0	0	29	0	0	0	1	0	0	0	0	0	0	1	1	0	0	1	0	0	663	0	663	0	1	0	0	230		15.9	2012	83	69	0	0	31	0	26		1	1	0
Mono	1	0	0	31	0	0	0	0	1	0	0	0	0	0	1	1	0	0	1	0	0	649	0	649	0	1	0	0	192	41	15.5	2013	157	28	0	0	20	0	26		0	1	0
Mono	1	0	0	60	0	0	0	1	0	0	0	0	0	0	1	1	0	0	1	0	0	724	0	724	0	1	0	0	210	57	15.6	2013	129	73	0	0	11	0	79		1	1	0
Mono	1	0	0	48	1	1	0	0	0	0	0	0	0	0	1	1	0	0	1	0	0	503	0	503	0	1	0	0	201	64	13.1	2013	71	58	0	0	16	0	71		1	1	0
Mono	1	0	0	48	0	0	0	1	0	0	0	0	0	0	1	1	0	0	1	0	0	208	0	208	0	1	0	0	132	50	6.1	2011	212	94	0	0	39	0	95		1	1	0
Mono	1	0	0	38	0	0	0	1	0	0	0	0	0	0	1	1	0	0	1	0	0	644	0	644	0	1	0	0	221	55	15.5	2013	83	10	0	0	15	1	12		1	1	0
Mono	1	0	0	46	1	0	0	0	1	0	0	0	0	0	1	0	0	1	0	0	1	519	0	249	0	1	0	0	150	73	12.9	2013	191	2	0	0	23	0	1		0	1	0
Mono	1	0	0	48	0	0	0	0	1	0	0	0	0	1	0	0	1	0	0	1	0	171	1	171	0	1	0	0	156	38	14.1	2011	194	12	0	0	37	0	25		0	1	0
Mono	1	0	0	53	1	1	0	0	0	0	0	0	0	0	1	1	0	0	1	0	0	510	0	510	0	1	0	0	151	62	14.4	2013	306	124	0	0	3	1	105		1	1	0
Mono	1	0	0	50	0	0	0	0	1	0	0	0	0	0	1	1	0	0	1	0	0	603	0	603	0	1	0	0	262	56	15.9	2014	150	113	0	0	1	0	74		1	1	0
Mono	1	0	0	49	1	0	0	0	1	0	0	0	0	0	1	0	0	1	0	0	1	1085	0	1085	0	1	0	0	158	46	12.2	2013	226	126	0	0	12	0	38		1	1	0
Mono	1	0	0	71	0	0	0	0	1	0	0	0	0	1	0	1	0	0	0	0	1	676	0	676	0	1	0	0	129		17	2014	153	121	0	0	1	0	71		0	1	0
Mono	1	0	0	33	0	0	0	1	0	0	0	0	0	0	1	1	0	0	1	0	0	511	0	511	0	1	0	0	182	50	15.6	2012	64	14	0	0	22	1	18		1	1	0
Mono	1	0	0	43	0	1	0	0	0	0	0	0	0	0	1	1	0	0	1	0	0	538	0	538	0	1	0	0	167	31	16	2014	46	32	0	0	1	0	24		1	1	0
Mono	1	0	0	58	0	0	0	0	1	0	0	0	0	0	1	1	0	0	1	0	0	831	0	831	0	1	0	0	120		16	2014	144	10	0	0	1	1	143		0	1	0
Mono	1	0	0	46	0	0	1	0	0	0	0	0	0	0	1	0	1	0	0	1	0	258	0	216	0	1	0	0	143		17.2	2012	45	41	0	0	31	0	21		1	1	0
Mono	1	0	0	60	0	0	0	0	1	0	0	0	0	0	1	0	0	1	0	0	1	641	0	641	0	1	0	0	253	32	13.7	2014	264	9	0	0	12	0	11		1	1	0
Mono	1	0	0	57	1	1	0	0	0	0	0	0	0	0	1	0	1	0	0	1	0	330	0	330	0	1	0	0	165		15.5	2012	66	57	0	0	26	0	64		1	1	0
Mono	1	0	0	49	1	1	0	0	0	0	0	0	0	0	1	0	1	0	0	1	0	814	0	814	0	1	0	0	160	65	12.8	2013	334	132	0	0	13	0	1		0	1	0
Mono	1	0	0	45	0	0	0	1	0	0	0	0	0	0	1	1	0	0	1	0	0	1106	0	1106	0	1	0	0	231	44	16.2	2014	143	25	0	0	3	0	31		1	1	0
Mono	1	0	0	60	1	1	0	0	0	0	0	0	0	0	1	1	0	0	1	0	0	1195	0	1195	0	1	0	0	259	64	12.9	2013	237	28	0	0	13	1	100		1	1	0
Mono	1	0	0	53	0	0	0	1	0	0	0	0	0	0	1	1	0	0	1	0	0	604	0	604	0	1	0	0	217	33	14.6	2014	218	23	0	0	1	1	30		1	1	0
Mono	1	0	0	50	0	0	1	0	0	0	0	0	0	0	1	0	1	0	0	1	0	423	0	423	0	1	0	0	113		14.7	2012	332	83	0	0	23	0	42		0	1	0
Mono	1	0	0	49	1	1	0	0	0	0	0	0	0	0	1	0	0	1	0	0	1	979	0	979	0	1	0	0	138	50	14.8	2013	320	123	0	0	16	0	62		1	1	0
Mono	1	0	0	41	0	0	0	1	0	0	0	0	0	0	1	1	0	0	1	0	0	756	0	756	0	1	0	0	269	48	15.4	2012	93	10	0	0	14	1	11		1	1	0
Mono	1	0	0	27	0	0	0	1	0	0	0	0	0	0	1	1	0	0	1	0	0	510	0	510	0	1	0	0	183	53	15.2	2013	9	8	0	0	23	0	9		1	1	0
Mono	1	0	0	52	0	0	0	1	0	0	0	0	0	0	1	1	0	0	1	0	0	603	0	603	0	1	0	0	248	52	16.8	2013	102	71	0	0	17	0	10		0	1	0
Mono	1	0	0	41	0	0	0	0	1	0	0	0	0	0	1	1	0	0	1	0	0	919	0	919	0	1	0	0	214		15.5	2012	133	119	0	0	30	0	129		0	1	0
Mono	1	0	0	45	0	0	0	0	1	0	0	0	0	0	1	1	0	0	1	0	0	508	0	508	0	1	0	0	228	55	17.7	2013	141	92	0	0	20	0	87		0	1	0
Mono	1	0	0	30	0	0	0	1	0	0	0	0	0	0	1	1	0	0	1	0	0	625	0	625	0	1	0	0	235	46	12.7	2010	70	1	0	0	54	0	17		0	1	0
Mono	1	0	0	62	0	0	0	1	0	0	0	0	0	0	1	1	0	0	1	0	0	320	0	320	0	1	0	0	180	42	16.7	2010	282	87	0	0	51	0	28		1	1	0
Mono	1	0	0	44	0	1	0	0	0	0	0	0	0	1	0	1	0	0	0	0	1	838	0	838	0	1	0	0	181	38	16.1	2011	186	16	0	0	43	0	102		0	1	0
Mono	1	0	0	50	1	0	1	0	0	0	0	0	0	0	1	0	0	1	0	0	1	980	0	980	0	1	0	0	145	38	13.5	2011	213	96	0	0	30	1	12		0	1	0
Mono	1	0	0	52	0	0	0	1	0	0	0	0	0	0	1	1	0	0	1	0	0	770	0	770	0	1	0	0	212	51	15.5	2011	201	101	0	0	36	0	1	0	0	1	0
Mono	1	0	0	49	1	0	0	0	1	0	0	0	0	0	1	1	0	0	1	0	0	359	0	359	0	1	0	0			11.4	2011	11	4	0	0	35	1	6		1	1	0
Mono	1	0	0	37	0	0	0	0	1	0	0	0	0	0	1	1	0	0	1	0	0	337	0	337	0	1	0	0	176	108	14.8	2013	79	5	0	0	14	0	16		1	1	0
Mono	1	0	0	56	0	1	0	0	0	0	0	0	0	1	0	0	0	1	0	0	1	668	0	668	0	1	0	0	218	45	16.3	2010	171	86	0	0	52	0	53		0	1	0
Mono	1	0	0	37	1	1	0	0	0	0	0	0	0	0	1	1	0	0	1	0	0	598	0	598	0	1	0	0	186	60	12.8	2013	18	3	0	0	0	0	12		1	1	0
Mono	1	0	0	60	0	1	0	0	0	0	0	0	0	1	0	1	0	0	0	0	1	414	0	414	0	1	0	0	145		14.6	2014	171	17	0	0	8	0	152		1	1	0
Mono	1	0	0	53	0	0	1	0	0	0	0	0	0	0	1	0	1	0	0	1	0	542	0	542	0	1	0	0	95			2011	181	78	0	0	24	1	6		0	1	0
Mono	1	0	0	44	0	0	0	0	1	0	0	0	0	0	1	1	0	0	1	0	0	549	0	549	0	1	0	0	178	77	13.9	2012	209	75	0	0	1	1	86		1	1	0
Mono	1	0	0	45	0	0	0	0	1	0	0	0	0	0	1	0	0	1	0	0	1	726	0	726	0	1	0	0	199	34	15.9	2014	190	96	0	0	12	0	66		1	1	0
Mono	1	0	0	42	0	0	0	1	0	0	0	0	0	0	1	1	0	0	1	0	0	515	0	515	0	1	0	0	196	50	15.6	2012	184	89	0	0	26	0	39		0	1	0
Mono	1	0	0	45	0	0	0	1	0	0	0	0	0	0	1	1	0	0	1	0	0	415	0	415	0	1	0	0	182	49	16.7	2014	126	119	0	0	2	0	76		0	1	0
Mono	1	0	0	38	0	0	0	1	0	0	0	0	0	0	1	1	0	0	1	0	0	983	0	983	0	1	0	0	147	43	15.2	2013	107	10	0	0	12	0	17		1	1	0
Mono	1	0	0	46	1	1	0	0	0	0	0	0	0	0	1	1	0	0	1	0	0	1416	0	1416	0	1	0	0	274	56	14.2	2014	40	30	0	0	6	0	39		0	1	0
Mono	1	0	0	52	0	0	0	1	0	0	0	0	0	0	1	1	0	0	1	0	0	219	0	219	0	1	0	0	213		14.1	2014	291	101	0	0	6	0	96		1	1	0
Mono	1	0	0	36	0	0	0	0	1	0	0	0	0	0	1	1	0	0	1	0	0	720	0	699	0	1	0	0	238	64	15.3	2014	142	67	0	0	4	0	91		0	1	0
Mono	1	0	0	40	1	1	0	0	0	0	0	0	0	0	1	1	0	0	1	0	0	549	0	549	0	1	0	0	180	34	14.6	2011	197	26	0	0	36	0	40		1	1	0
Mono	1	0	0	40	0	0	0	1	0	0	0	0	0	0	1	1	0	0	1	0	0	410	0	410	0	1	0	0	171		17.4	2011	180	1	0	0	43	0	14		1	1	0
Mono	1	0	0	56	0	0	0	0	1	0	0	1	0	0	1	1	0	0	1	0	0	959	0	959	0	1	0	0	158	68	15.4	2014	112	91	0	0	8	0	33		0	1	0
Mono	1	0	0	52	0	0	0	1	0	0	0	0	0	0	1	1	0	0	1	0	0	954	0	954	0	1	0	0	203	50	14.6	2014	143	81	0	0	2	0	63		0	1	0
Mono	1	0	0	66	0	0	0	0	1	0	0	0	0	0	1	1	0	0	1	0	0	532	0	532	0	1	0	0	229	38	13.7	2013	9	4	0	0	5	1	8		1	1	0
Mono	1	0	0	41	1	0	0	0	1	0	0	0	0	0	1	1	0	0	1	0	0	426	0	426	0	1	0	0	226		14.4	2010	254	3	0	0	50	0	5		1	1	0
Mono	1	0	0	48	0	0	1	0	0	0	0	0	0	0	1	0	0	1	0	0	1	737	0	737	0	1	0	0	180	38	15.4	2014	279	59	0	0	7	0	63		1	1	0
Mono	1	0	0	83	0	1	0	0	0	0	0	0	0	0	1	1	0	0	1	0	0	439	0	439	0	1	0	0	169	64	13.1	2013	307	16	0	0	10	0	61		1	1	0
Mono	1	0	0	33	0	0	0	1	0	0	0	0	0	0	1	1	0	0	1	0	0	495	0	495	0	1	0	0	162	40	16.2	2011	95	16	0	0	43	0	15		1	1	0
Mono	1	0	0	46	1	0	0	0	1	0	0	0	0	0	1	0	0	1	0	0	1	870	0	870	0	1	0	0	209	56	13.5	2014	166	78	0	0	7	0	69		1	1	0
Mono	1	0	0	74	1	1	0	0	0	0	0	0	0	0	1	1	0	0	1	0	0	772	0	772	0	1	0	0	160	32	14.2	2014	212	21	0	0	6	0	80		1	1	0
Mono	1	0	0	28	0	0	0	1	0	0	0	0	0	0	1	1	0	0	1	0	0	826	0	826	0	1	0	0				2014	18	12	0	0	12	0	17		1	1	0
Mono	1	0	0	49	0	0	0	0	1	0	0	0	0	0	1	1	0	0	1	0	0	1066	0	1066	0	1	0	0	246		15.3	2012	253	47	0	0	33	0	44		1	1	0
Mono	1	0	0	37	1	1	0	0	0	0	0	0	0	0	1	0	0	1	0	0	1	689	0	689	0	1	0	0	149	48	11.1	2012	207	1	0	0	30	0	73		1	1	0
Mono	1	0	0	40	0	0	0	1	0	0	0	0	0	0	1	1	0	0	1	0	0	664	0	664	0	1	0	0			14.8	2010	50	4	0	0	35	1	5		0	1	0
Mono	1	0	0	48	0	0	1	0	0	0	0	0	0	1	0	0	1	0	0	1	0	745	0	745	0	1	0	0	219	34	15.8	2011	342	4	0	0	19	1	3		1	1	0
Mono	1	0	0	66	0	0	0	0	1	0	0	0	0	0	1	0	0	1	0	0	1	403	0	403	0	1	0	0	149	43	14.2	2010	33	27	0	0	46	1	29		1	1	0
Mono	1	0	0	61	0	0	1	0	0	0	0	0	0	0	1	1	0	0	1	0	0	167	1	167	0	1	0	0	83	13	9.1	2014	269	15	0	0	5	0	83		1	1	0
Mono	1	0	0	38	1	0	0	0	1	0	0	0	0	0	1	1	0	0	1	0	0	568	0	568	0	1	0	0	184		12.4	2012	214	45	0	0	22	0	46		1	1	0
Mono	1	0	0	62	0	0	0	1	0	0	0	0	0	0	1	1	0	0	1	0	0	930	0	930	0	1	0	0	229	47	15.3	2014	118	3	0	0	9	0	157		1	1	0
Mono	1	0	0	53	0	0	0	0	1	0	0	0	0	0	1	1	0	0	1	0	0	676	0	676	0	1	0	0	184	32	16	2014	279	121	0	0	4	0	121		1	1	0
Mono	1	0	0	42	0	0	0	0	1	0	0	0	0	0	1	1	0	0	1	0	0	363	0	363	0	1	0	0	227	42	15.5	2013	42	32	0	0	11	0	41		1	1	0
Mono	1	0	0	46	1	1	0	0	0	0	0	0	0	0	1	0	1	0	0	1	0	518	0	518	0	1	0	0	183		12.7	2012	170	112	0	0	31	0	109		1	1	0
Mono	1	0	0	45	0	0	0	0	1	0	0	0	0	0	1	1	0	0	1	0	0	918	0	918	0	1	0	0	210	54	17.4	2012	168	86	0	0	25	0	60		1	1	0
Mono	1	0	0	57	0	1	0	0	0	0	0	0	0	0	1	0	0	1	0	0	1	814	0	814	0	1	0	0	235	41	15	2012	87	34	0	0	19	1	47		1	1	0
Mono	1	0	0	53	0	1	0	0	0	0	0	0	0	0	1	1	0	0	1	0	0	497	0	497	0	1	0	0	211		15.6	2012	65	63	0	0	11	1	30		0	1	0
Mono	1	0	0	45	0	0	0	1	0	0	0	0	0	0	1	0	1	0	0	1	0	1616	0	1616	0	1	0	0			15.4	2014	102	71	0	0	10	0	101		0	1	0
Mono	1	0	0	45	1	1	0	0	0	0	0	0	0	0	1	1	0	0	1	0	0	513	0	513	0	1	0	0	261	53	12.6	2011	207	64	0	0	45	0	184		0	1	0
Mono	1	0	0	31	1	0	1	0	0	0	0	0	0	0	1	0	1	0	0	1	0	807	0	807	0	1	0	0	193	47	13.2	2014	155	35	0	0	11	0	47		1	1	0
Mono	1	0	0	49	0	0	0	1	0	0	0	0	0	0	1	1	0	0	1	0	0	580	0	580	0	1	0	0	190	64	16.2	2014	128	3	0	0	4	0	126		0	1	0
Mono	1	0	0	68	0	1	0	0	0	0	0	0	0	0	1	1	0	0	1	0	0	300	0	300	0	1	0	0	170	49	15.5	2014	266	115	0	0	8	0	221		1	1	0
Mono	1	0	0	54	0	0	1	0	0	0	0	0	0	1	0	1	0	0	0	0	1	640	0	640	0	1	0	0	199	30	14.3	2014	247	68	0	0	10	0	182		1	1	0
Mono	1	0	0	47	1	1	0	0	0	0	0	0	0	0	1	1	0	0	1	0	0	896	0	896	0	1	0	0	215	65	12.3	2014	327	122	0	0	13	0	176		0	1	0
Mono	1	0	0	46	0	1	0	0	0	0	0	0	0	0	1	1	0	0	1	0	0	1218	0	1218	0	1	0	0	162	36	12	2014	157	152	0	0	10	1	157		0	1	0
Mono	1	0	0	38	1	1	0	0	0	0	0	0	0	0	1	1	0	0	1	0	0	864	0	864	0	1	0	0	220		12.9	2014	152	150	0	0	7	1	151	2.41497	0	1	0
Mono	1	0	0	54	0	1	0	0	0	0	0	0	0	0	1	1	0	0	1	0	0	701	0	701	0	1	0	0	163	40	17.2	2014	243	93	0	0	7	0	98		0	1	0
Mono	1	0	0	59	0	0	0	1	0	0	0	0	0	0	1	1	0	0	1	0	0	565	0	565	0	1	0	0	167	45	15.9	2014	179	152	0	0	5	0	164		0	1	0
Mono	1	0	0	35	0	0	0	1	0	0	0	0	0	0	1	1	0	0	1	0	0	1251	0	1251	0	1	0	0	199	39	15.9	2014	51	44	0	0	9	0	50		0	1	0
Mono	1	0	0	40	0	1	0	0	0	0	0	0	0	0	1	1	0	0	1	0	0	666	0	666	0	1	0	0	226		14.5	2014	55	52	0	0	6	0	53		0	1	0
Mono	0	1	0	57	0	1	0	0	0	0	0	0	0	0	1	1	0	0	1	0	0	557	0	557	0	1	0	0	182		15.7	2014	202	44	0	0	8	0	169		0	1	0
Mono	0	1	0	60	1	1	0	0	0	0	0	0	0	0	1	1	0	0	1	0	0	704	0	704	0	1	0	0	180	58	14.8	2013	306	37	0	0	19	0	93		0	1	0
Mono	0	1	0	54	1	1	0	0	0	1	0	0	0	0	1	1	0	0	1	0	0	662	0	662	0	1	0	0	226	52	12.9	2012	128	24	0	0	32	0	87		0	1	0
Mono	0	1	0	42	0	0	0	0	1	0	0	0	0	0	1	1	0	0	1	0	0	462	0	462	0	1	0	0	191		14	2014	58	54	0	0	4	0	56		1	1	0
Mono	0	1	0	56	1	1	0	0	0	0	0	0	0	0	1	1	0	0	1	0	0	893	0	709	0	1	0	0	304	63	14.1	2013	148	30	0	0	18	0	148		1	1	0
Mono	0	1	0	61	0	1	0	0	0	0	0	0	0	0	1	1	0	0	1	0	0	1101	0	1101	0	1	0	0	206	54	13.8	2011	246	77	1	0	41	0	187		1	1	0
Mono	0	1	0	59	1	1	0	0	0	0	0	0	0	0	1	1	0	0	1	0	0	378	0	286	0	1	0	0	168	52	12.4	2010	172	89	1	1	50	0	171		1	1	0
Mono	0	1	0	49	0	0	0	0	1	0	0	0	0	0	1	1	0	0	1	0	0	586	0	586	0	1	0	0	153	97	14.3	2013	78	76	0	0	23	0	77	4.03547	1	1	0
Mono	0	1	0	39	0	0	1	0	0	0	0	0	0	0	1	0	1	0	0	1	0	617	0	617	0	1	0	0	224	39	15.8	2011	260	88	1	0	40	0	175	1.89763	1	1	0
Mono	0	1	0	35	0	0	0	1	0	0	0	0	0	0	1	1	0	0	1	0	0	537	0	537	0	1	0	0	244	54	16.8	2011	180	59.5	1	1	38	1	173		1	1	0
Mono	0	1	0	50	1	0	0	0	1	0	0	0	0	1	0	0	1	0	0	1	0	590	0	590	0	1	0	0	180	48	15	2012	322	55	1	0	34	0	195	3.716	1	1	0
Mono	0	1	0	45	1	1	0	0	0	0	0	0	0	0	1	1	0	0	1	0	0	699	0	699	0	1	0	0	146	51	10.4	2012	195	96.5	1	1	26	0	192		1	1	0
Mono	0	1	0	46	0	0	0	1	0	0	0	0	0	1	0	0	0	1	0	0	1	856	0	856	0	1	0	0	219	39	13.8	2010	199	53	0	0	54	0	163		1	1	0
Mono	0	1	0	44	0	0	0	1	0	0	0	0	0	0	1	1	0	0	1	0	0	413	0	413	0	1	0	0	155	44	16.1	2011	50	43	0	0	48	0	47	5.26788	1	1	0
Mono	0	1	0	48	0	0	0	0	1	0	0	0	0	0	1	1	0	0	1	0	0	854	0	854	0	1	0	0	175	58	14.8	2014		58	0	0	9	0	73		1	1	0
Mono	0	1	0	48	0	0	0	1	0	0	0	0	0	1	0	1	0	0	0	0	1	925	0	925	0	1	0	0	159	33	15.7	2014	168	84.5	1	1	15	0	167	6.11394	1	1	0
Mono	0	1	0	45	1	0	1	0	0	0	0	0	0	0	1	0	1	0	0	1	0	550	0	550	0	1	0	0	154	46	12.7	2011	306	3	0	0	25	0	69		1	1	0
Mono	0	1	0	43	0	0	0	1	0	0	0	0	0	0	1	1	0	0	1	0	0	745	0	745	0	1	0	0	282	68	14.8	2011	204	77	1	0	46	0	170		1	1	0
Mono	0	1	0	48	0	0	0	1	0	0	0	0	0	0	1	1	0	0	1	0	0	633	0	633	0	1	0	0	205	53	14.2	2013	206	79	1	1	12	0	187	4.76343	1	1	0
Mono	0	1	0	66	0	0	0	1	0	0	0	0	0	0	1	0	1	0	0	1	0	180	1	180	0	1	0	0	166	36	15	2012	164	77.5	0	0	34	0	164		1	1	0
Mono	0	1	0	40	0	0	0	1	0	0	0	0	0	0	1	1	0	0	1	0	0	651	0	651	0	1	0	0	207	42	14.3	2013	98	53	1	1	18	0	60	4.47763	1	1	0
Mono	0	1	0	58	0	0	0	1	0	0	0	0	0	0	1	1	0	0	1	0	0	714	0	714	0	1	0	0	235	34	15.2	2011	197	73.5	1	1	17	1	189		1	1	0
Mono	0	1	0	44	0	0	1	0	0	0	0	0	0	0	1	0	1	0	0	1	0	480	0	480	0	1	0	0	141	40	14.8	2011	230	86.5	1	1	34	0	135	2.98677	1	1	0
Mono	0	1	0	67	0	1	0	0	0	0	0	0	0	0	1	1	0	0	1	0	0	759	0	756	0	1	0	0	196	42	14.4	2011	140	81	0	0	43	0	140	4.69897	1	1	0
Mono	0	1	0	43	0	0	1	0	0	0	0	0	0	0	1	0	1	0	0	1	0	652	0	591	0	1	0	0	224	49	12.7	2010	232	61.5	1	0	7	1	115	5.17609	1	1	0
Mono	0	1	0	51	0	0	1	0	0	0	0	0	0	1	0	0	1	0	0	1	0					1	0	0				2011	183	70.5	1	0	27	0	108	5.23045	1	1	0
Mono	0	1	0	51	0	0	0	1	0	0	0	0	0	0	1	1	0	0	1	0	0	962	0	962	0	1	0	0	152	29	14.3	2012	175	73	1	0	27	0	175	3.72099	0	1	0
Mono	0	1	0	44	1	0	0	0	1	0	0	0	0	0	1	0	1	0	0	1	0					1	0	0				2013	334	114	1	1	9	0	169	5.41497	1	1	0
Mono	0	1	0	39	0	0	0	1	0	0	0	0	0	0	1	0	1	0	0	1	0	402	0	402	0	1	0	0	209	45	16	2014	198	109.5	0	0	12	0	178	4.04139	1	1	0
Mono	0	1	0	44	0	1	0	0	0	0	0	0	0	0	1	1	0	0	1	0	0	441	0	335	0	1	0	0	191	59	12.3	2012	50	10.5	1	1	27	0	16		1	1	0
Mono	0	1	0	39	0	0	0	1	0	0	0	0	0	0	1	1	0	0	1	0	0	547	0	547	0	1	0	0	255	28	15.8	2012	70	13	0	0	24	0	19		1	1	0
Mono	0	1	0	48	1	0	0	0	1	0	0	0	0	0	1	1	0	0	1	0	0	491	0	491	0	1	0	0	214	67	13.4	2011	187	71	1	0	38	0	184		1	1	0
Mono	0	1	0	43	0	0	0	1	0	0	0	0	0	0	1	1	0	0	1	0	0	408	0	408	0	1	0	0	207	31	15.7	2013	309	98.5	1	1	21	0	204	2.60206	1	1	0
Mono	0	1	0	40	0	1	0	0	0	0	0	0	0	0	1	0	1	0	0	1	0	1065	0	1065	0	1	0	0	172	40	16.6	2011	279	91.5	1	1	37	0	188	6.25527	1	1	0
Mono	0	1	0	36	1	0	1	0	0	0	0	0	0	0	1	0	1	0	0	1	0	669	0	669	0	1	0	0	198	78	11.3	2012	162	101	0	0	29	0	155	4.90309	1	1	0
Mono	0	1	0	54	1	1	0	0	0	0	0	0	0	0	1	1	0	0	1	0	0	673	0	673	0	1	0	0	199	69	12.1	2011	55	29	0	0	34	0	55		1	1	0
Mono	0	1	0	51	1	1	0	0	0	0	0	0	0	0	1	1	0	0	1	0	0	656	0	656	0	1	0	0	318	62	13.6	2010	236	68.5	1	1	52	0	162	3.74036	1	1	0
Mono	0	1	0	40	1	0	0	0	1	0	0	0	0	0	1	1	0	0	1	0	0					1	0	0				2010	112	82	0	0	49	0	102	4.61166	0	1	0
Mono	0	1	0	60	0	0	0	1	0	0	0	0	0	0	1	1	0	0	1	0	0	1436	0	1436	0	1	0	0	274	46	10.4	2009	293	46	1	1	58	0	166	2.92942	1	1	0
Mono	0	1	0	49	1	1	0	0	0	0	0	0	0	0	1	1	0	0	1	0	0	482	0	482	0	1	0	0	229	51	13.6	2011	14	8	0	0	15	0	12	4.51632	1	1	0
Mono	0	1	0	44	1	1	0	0	0	0	0	0	0	0	1	0	1	0	0	1	0	315	0	315	0	1	0	0	181	59	11.7	2010	213	105.5	1	0	47	0	178		0	1	0
Mono	0	1	0	43	0	0	1	0	0	0	0	0	0	0	1	0	1	0	0	1	0	660	0	660	0	1	0	0	190	44	14.4	2011	235	89.5	0	0	43	0	175		1	1	0
Mono	0	1	0	66	0	0	0	1	0	0	0	0	0	0	1	1	0	0	1	0	0	350	0	350	0	1	0	0	190	43	15.1	2012	266	88	1	1	30	0	198		1	1	0
Mono	0	1	0	38	1	1	0	0	0	0	0	0	0	0	1	1	0	0	1	0	0	729	0	729	0	1	0	0				2012	78	71.5	0	0	21	0	75	2.97359	0	1	0
Mono	0	1	0	42	1	1	0	0	0	0	0	0	0	0	1	1	0	0	1	0	0	634	0	634	0	1	0	0	200	55	14	2010	173	59.5	1	0	11	1	165		1	1	0
Mono	0	1	0	38	0	0	1	0	0	0	0	0	0	0	1	0	1	0	0	1	0	509	0	509	0	1	0	0	216	44	15.8	2010	292	90.5	1	1	44	0	177		1	1	0
Mono	0	1	0	40	0	0	1	0	0	0	0	0	0	0	1	0	1	0	0	1	0	797	0	797	0	1	0	0	181	46	16.1	2013	246	114.5	1	0	17	0	157	5	1	1	0
Mono	0	1	0	37	0	0	0	1	0	0	0	0	0	0	1	1	0	0	1	0	0	952	0	952	0	1	0	0	223	34	15.1	2010	82	21.5	0	0	43	0	23	5.14219	1	1	0
Mono	0	1	0	50	0	0	1	0	0	0	0	0	0	1	0	0	1	0	0	1	0					1	0	0				2014	192	80.5	0	0	0	0	176		1	1	0
Mono	0	1	0	45	0	0	1	0	0	0	0	0	0	0	1	0	1	0	0	1	0	847	0	847	0	1	0	0	186	34	17.7	2010	309	83.5	0	0	53	0	161		1	1	0
Mono	0	1	0	52	1	1	0	0	0	0	0	0	0	0	1	0	1	0	0	1	0	531	0	531	0	1	0	0	268	62	13.9	2011	224	25	0	0	45	0	33		1	1	0
Mono	0	1	0	48	0	0	0	0	1	0	0	0	0	1	0	0	1	0	0	1	0	576	0	576	0	1	0	0	160	40	13.8	2012	275	81.5	1	0	30	0	103		0	1	0
Mono	0	1	0	37	0	0	0	1	0	0	0	0	0	0	1	1	0	0	1	0	0	918	0	918	0	1	0	0	227	40	15.4	2010	89	44	0	0	47	0	62		1	1	0
Mono	0	1	0	41	0	0	0	1	0	0	0	0	0	0	1	1	0	0	1	0	0	456	0	456	0	1	0	0	183	37	15.5	2014	305	120.5	1	0	11	0	215	2.77815	1	1	0
Mono	0	1	0	56	1	0	1	0	0	0	0	0	0	0	1	0	1	0	0	1	0	520	0	520	0	1	0	0	202	60	14.6	2012	322	82	0	0	25	0	178		1	1	0
Mono	0	1	0	39	1	0	1	0	0	0	0	0	0	0	1	0	1	0	0	1	0	928	0	928	0	1	0	0	131	39	11.4	2011	307	87.5	0	0	47	0	141	3.89209	0	1	0
Mono	0	1	0	27	1	1	0	0	0	0	0	0	0	0	1	1	0	0	1	0	0	809	0	809	0	1	0	0	246	89	13.9	2012	38	36.5	0	0	31	0	37	3.64365	1	1	0
Mono	0	1	0	45	1	1	0	0	0	0	0	0	0	0	1	1	0	0	1	0	0	1037	0	1037	0	1	0	0	213	139	14.5	2013	123	57.5	0	0	17	0	86	5.51865	1	1	0
Mono	0	1	0	45	1	1	0	0	0	0	0	0	0	0	1	1	0	0	1	0	0	1354	0	1354	0	1	0	0	265	49	14.2	2011	253	80.5	1	0	42	0	177	4.04139	1	1	0
Mono	0	1	0	49	1	0	1	0	0	0	0	0	0	0	1	0	1	0	0	1	0	709	0	709	0	1	0	0	140	43	15.1	2012	312	75.5	1	1	21	1	176	4.07918	1	1	0
Mono	0	1	0	60	0	1	0	0	0	0	0	0	0	0	1	1	0	0	1	0	0	644	0	644	0	1	0	0	187	47	15.7	2011	189	66.5	1	1	36	0	186		1	1	0
Mono	0	1	0	47	0	0	0	1	0	0	0	0	0	1	0	0	1	0	0	1	0	1344	0	1344	0	1	0	0	169	39	15.4	2012	232	81.5	1	1	28	0	193	4.49136	1	1	0
Mono	0	1	0	37	1	1	0	0	0	0	0	0	0	0	1	0	1	0	0	1	0	468	0	468	0	1	0	0	188	52	12	2010	221	29	0	0	52	0	160		1	1	0
Mono	0	1	0	32	0	0	0	1	0	0	0	0	0	0	1	1	0	0	1	0	0	608	0	608	0	1	0	0	271	41	15.6	2012	89	31.5	0	0	34	0	59	2.76716	1	1	0
Mono	0	1	0	43	1	1	0	0	0	0	0	0	0	0	1	1	0	0	1	0	0	704	0	704	0	1	0	0	241	63	12.5	2013	155	84	0	0	20	0	154		1	1	0
Mono	0	1	0	34	1	1	0	0	0	0	0	0	0	0	1	1	0	0	1	0	0	485	0	485	0	1	0	0	228	43	13.1	2010	169	67.5	1	1	53	0	138		1	1	0
Mono	0	1	0	48	0	0	0	1	0	0	0	0	0	0	1	1	0	0	1	0	0	1011	0	1011	0	1	0	0	161	44	14.1	2013	179	63	1	1	18	0	173	2.89209	1	1	0
Mono	0	1	0	49	1	0	1	0	0	0	0	0	0	0	1	0	1	0	0	1	0	656	0	336	0	1	0	0	96	71	12.8	2013	100	92	0	0	18	0	98	3.75549	1	1	0
Mono	0	1	0	41	0	0	1	0	0	0	0	0	0	0	1	0	1	0	0	1	0					1	0	0				2011	255	75	1	1	31	0	170		1	1	0
Mono	0	1	0	35	0	0	0	0	1	0	0	0	0	0	1	1	0	0	1	0	0	615	0	615	0	1	0	0	207	68	15.8	2014	131	65	0	0	5	0	62	3.17406	1	1	0
Mono	0	1	0	33	1	1	0	0	0	0	0	0	0	0	1	1	0	0	1	0	0	732	0	591	0	1	0	0	177	64	13.2	2012	156	69	1	1	30	0	152	5.10755	1	1	0
Mono	0	1	0	47	0	1	0	0	0	0	0	0	0	0	1	0	1	0	0	1	0	319	0	319	0	1	0	0	130	24	15.5	2011	178	97.5	0	0	41	0	99	3.8451	0	1	0
Mono	0	1	0	40	1	1	0	0	0	0	0	0	0	0	1	0	1	0	0	1	0	990	0	990	0	1	0	0	185	53	15.8	2011	217	73	1	1	34	0	187	4.43616	1	1	0
Mono	0	1	0	39	0	0	0	1	0	0	0	0	0	0	1	1	0	0	1	0	0	703	0	703	0	1	0	0	210	26	15.4	2011	109	60.5	0	0	37	0	102	5.19272	1	1	0
Mono	0	1	0	48	0	0	1	0	0	0	0	0	0	0	1	0	1	0	0	1	0	229	0	229	0	1	0	0	218	97	14.3	2013	69	6.5	1	1	19	0	50		1	1	0
Mono	0	1	0	45	0	0	0	1	0	0	0	0	0	0	1	1	0	0	1	0	0	1266	0	1266	0	1	0	0	203	34	13.8	2010	87	58	1	1	45	0	78		0	1	0
Mono	0	1	0	37	1	0	0	0	1	0	0	0	0	0	1	1	0	0	1	0	0	470	0	470	0	1	0	0	192	59	12.6	2013	164	101.5	1	1	23	0	164		1	1	0
Mono	0	1	0	61	0	0	0	1	0	0	0	0	0	1	0	1	0	0	0	0	1	1205	0	1205	0	1	0	0	221	32	14.7	2010	305	109.5	1	0	49	0	125	6	0	1	0
Mono	0	1	0	45	0	1	0	0	0	0	0	0	0	0	1	1	0	0	1	0	0	600	0	600	0	1	0	0	150	43	14.3	2013	97	80.5	0	0	16	0	97	5.18296	1	1	0
Mono	0	1	0	49	0	0	0	1	0	0	0	0	0	0	1	1	0	0	1	0	0	704	0	704	0	1	0	0	228	51	14.4	2014	216	2	0	0	12	0	201		1	1	0
Mono	0	1	0	47	1	1	0	0	0	0	0	0	0	0	1	1	0	0	1	0	0	714	0	714	0	1	0	0	300	103	13.7	2013	336	103.5	1	0	17	0	209	2.94694	0	1	0
Mono	0	1	0	49	0	0	1	0	0	0	0	0	0	0	1	0	1	0	0	1	0	776	0	776	0	1	0	0	177	32	15.4	2010	278	68	1	1	53	0	175	4.07918	0	1	0
Mono	0	1	0	47	1	1	0	0	0	0	0	0	0	0	1	1	0	0	1	0	0	836	0	741	0	1	0	0	284	73	11.6	2010	132	77.5	0	0	42	0	132		0	1	0
Mono	0	1	0	51	0	1	0	0	0	0	0	0	0	0	1	1	0	0	1	0	0	632	0	632	0	1	0	0	223	39	15.4	2013	169	103	0	0	17	0	169	6.14613	1	1	0
Mono	0	0	1	60	0	0	0	0	1	0	0	0	0	0	1	1	0	0	1	0	0	778	0	778	0	1	0	0	173		14.8	2013	197	65	0	0	17	0	192		1	1	0
Mono	1	0	0	32	0	0				0	0	0	0	1	0	1	0	0	0	0	1	707	0	538	0	0	0	1	219	33	12.8	2012	125	7	0	0	20	1	107		1	1	0
Mono	1	0	0	43	0	0	1	0	0	0	0	0	0	0	1	0	1	0	0	1	0	1034	0	399	0	0	0	1	241	36	16.9	2014	337	62	1	0	8	0	219	5.13402	1	1	0
Mono	1	0	0	47	0	0	0	0	1	0	0	0	0	1	0	1	0	0	0	0	1	468	0	468	0	0	0	1	219	50	15.2	2013	59	21	0	0	26	0	11	1.5682	1	1	0
Mono	1	0	0	39	1	1	0	0	0	0	0	0	0	1	0	1	0	0	0	0	1	888	0	888	0	0	0	1	203		8.8	2013	176	1	0	0	3	1	160		1	1	0
Mono	1	0	0	34	0	1	0	0	0	0	0	0	0	1	0	0	1	0	0	1	0	272	0	272	0	0	0	1			14.5	2012	316	19	0	0	36	0	196		1	1	0
Mono	1	0	0	51	0	1	0	0	0	0	0	0	0	1	0	1	0	0	0	0	1	898	0	898	0	0	0	1	202	39	13.9	2012	299	97	0	0	21	1	188		1	1	0
Mono	1	0	0	46	0	0	0	1	0	0	0	0	0	1	0	0	0	1	0	0	1	409	0	398	0	0	0	1	169	27	12.6	2011	151	4	0	0	2	1	150		0	1	0
Mono	1	0	0	62	0	0	0	1	0	0	0	0	0	0	1	1	0	0	1	0	0	224	0	224	0	0	0	1	177	32	14.1	2012	289	21	0	0	28	0	31		1	1	0
Mono	1	0	0	49	1	0	1	0	0	0	0	0	0	0	1	0	1	0	0	1	0	575	0	575	0	0	0	1	208	46	13	2013	331	73	0	0	23	0	87		1	1	0
Mono	1	0	0	71	0	1	0	0	0	0	0	0	0	1	0	0	0	1	0	0	1	423	0	412	0	0	0	1	167	46	15.1	2012	201	34	0	0	4	1	194		1	1	0
Mono	1	0	0	45	0	0	0	1	0	0	0	0	0	0	1	0	1	0	0	1	0	335	0	335	0	0	0	1	151	41	15.8	2013	67	32	0	0	24	0	31	1.60206	1	1	0
Mono	1	0	0	39	0	0	1	0	0	0	0	0	0	0	1	1	0	0	1	0	0	1253	0	1253	0	0	0	1	221	37	15.2	2010	169	68	0	0	54	0	140		0	1	0
Mono	1	0	0	65	0	0	0	1	0	0	0	0	0	0	1	1	0	0	1	0	0	352	0	352	0	0	0	1	281	39	13.6	2011	188	27	0	0	49	0	180		1	1	0
Mono	1	0	0	46	1	1	0	0	0	0	0	0	0	0	1	0	1	0	0	1	0	865	0	865	0	0	0	1	212	56	13.5	2011	167	74	0	0	48	0	166		1	1	0
Mono	0	1	0	55	1	0	0	0	1	0	0	0	0	1	0	0	0	1	0	0	1	652	0	652	0	0	0	1	229	73	13.1	2013	293	11	0	0	11	0	1		0	1	0
Mono	0	1	0	50	0	1	0	0	0	0	0	0	0	0	1	0	1	0	0	1	0	583	0	583	0	0	0	1	193		14.5	2014	197	18	0	0	4	0	64		1	1	0
Mono	0	1	0	44	0	0	0	0	1	0	0	0	0	1	0	0	0	1	0	0	1	609	0	609	0	0	0	1	219	66	14.9	2013	59	17	0	0	16	0	43		1	1	0
Mono	0	1	0	63	0	0	0	0	1	0	0	0	0	0	1	1	0	0	1	0	0	815	0	815	0	0	0	1	203	58	16.4	2013	153	9	0	0	18	0	92		1	1	0
Icona	1	0	0	42	0	0	1	0	0	0	0	0	0	0	1	0	1	0	0	1	0	585	0	58	1	0	1	0	142	14	14.8	2008	52	50	0	0	5	1	52	6.17609	1	0	1
Icona	1	0	0	36	0	0	1	0	0	0	0	0	0	0	1	0	1	0	0	1	0	515	0	382	0	0	1	0	157	50	12.4	2012	101	63	0	0	11	1	100	5.30103	1	0	1
Icona	1	0	0	37	0	0	1	0	0	0	0	0	0	0	1	0	1	0	0	1	0	579	0	228	0	0	1	0	189	37	11.6	2012	344	59.5	1	1	25	1	172	5.00432	1	0	1
Icona	1	0	0	35	0	0	0	1	0	0	0	0	0	0	1	1	0	0	1	0	0	361	0	274	0	0	1	0	212	64	13.9	2010	19	14.5	0	0	33	1	17	4.83528	1	0	1
Icona	1	0	0	40	0	0	0	1	0	0	0	0	0	0	1	1	0	0	1	0	0	910	0	303	0	0	1	0	195	34	17	2014	38	27.5	0	0	4	0	28	1.98677	1	0	1
Icona	1	0	0	39	0	0	0	1	0	0	0	0	0	0	1	1	0	0	1	0	0	958	0	376	0	0	1	0	231	28	15.6	2012	73	18.5	0	0	6	1	20	3.71675	1	0	1
Icona	1	0	0	25	0	0	0	1	0	1	0	0	0	0	1	1	0	0	1	0	0	2569	0	99	1	0	1	0	225	52	15.2	2012	194	76	0	0	22	1	103	5.54441	1	0	1
Icona	1	0	0	44	0	0	1	0	0	1	0	0	0	0	1	0	1	0	0	1	0	354	0	7	1	0	1	0	218	59	16.2	2013	57	38.5	0	0	12	0	56	2.85126	1	0	1
Icona	1	0	0	30	0	1	0	0	0	0	0	0	0	0	1	1	0	0	1	0	0	1560	0	159	0	0	1	0	214	39	18.1	2013	54	34	0	0	14	0	54	1.30103	1	0	1
Icona	0	1	0	37	0	1	0	0	0	0	0	0	0	0	1	0	1	0	0	1	0	1120	0	516	0	0	1	0	184		14.7	2011	245	72.5	1	0	22	0	122	4.20175	0	0	1
Icona	0	1	0	31	0	0	0	1	0	1	0	0	0	0	1	1	0	0	1	0	0	264	0	180	0	0	1	0	301	77	13.6	2012	14	9	0	0	4	1	13	6.32428	1	0	1
Icona	0	1	0	36	0	0	1	0	0	1	0	1	0	0	1	0	1	0	0	1	0	302	0	56	1	0	1	0	157	59	13.4	2013	341	96.5	1	1	16	0	195	5.34242	1	0	1
Icona	0	1	0	30	0	0	1	0	0	0	0	0	0	0	1	1	0	0	1	0	0	745	0	232	0	0	1	0	128	46	18	2011	171	61.5	1	0	43	1	169	2.80618	1	0	1
Icona	0	1	0	39	0	0	1	0	0	1	0	0	0	0	1	0	1	0	0	1	0	594	0	32	1	0	1	0	149	60	13.4	2012	91	85.5	0	0	29	0	90	5.69897	1	0	1
Icona	0	1	0	43	0	1	0	0	0	0	0	0	0	1	0	1	0	0	0	0	1	1169	0	295	0	0	1	0	197	33	13.1	2013	112	46.5	0	0	24	0	72	5.24454	1	0	1
Icona	0	1	0	29	1	1	0	0	0	0	0	0	0	0	1	1	0	0	1	0	0	308	0	308	0	0	1	0	178	58	12.8	2011	60	15.5	0	0	48	0	17	3.35526	1	0	1
Icona	0	1	0	20	1	1	0	0	0	0	0	0	0	0	1	1	0	0	1	0	0	472	0	71	1	0	1	0	212	64	12.9	2013	71	70.5	0	0	10	1	71	3.68824	1	0	1
Icona	0	1	0	28	0	0	1	0	0	0	0	0	0	0	1	0	1	0	0	1	0	412	0	125	0	0	1	0	152	46	14.6	2009	60	5.5	0	0	1	1	9	4.68858	1	0	1
Icona	0	1	0	42	0	1	0	0	0	0	0	0	0	0	1	1	0	0	1	0	0	529	0	60	1	0	1	0	200	41	14.4	2011	25	21.5	0	0	36	0	25	4.70772	1	0	1
Icona	0	1	0	36	0	1	0	0	0	1	0	0	0	0	1	1	0	0	1	0	0	481	0	357	0	0	1	0	183	42	15.8	2010	17	13.5	0	0	14	1	16		1	0	1
Icona	0	1	0	25	0	0	0	1	0	0	0	0	0	0	1	1	0	0	1	0	0	326	0	326	0	0	1	0	197	35	14.8	2012	10	5.5	0	0	26	0	8	4.80166	1	0	1
Icona	0	1	0	43	1	0	0	0	1	0	0	0	0	0	1	1	0	0	1	0	0	446	0	337	0	0	1	0	153	29	11.4	2009	14	10	0	0	37	0	14		1	0	1
Icona	1	0	0	38	0	0	1	0	0	0	0	0	0	0	1	0	1	0	0	1	0	1227	0	221	0	1	0	0	254	43	13	2012	344	90	1	1	17	0	172	4.3784	1	0	1
Icona	1	0	0	70	0	1	0	0	0	0	0	0	0	0	1	1	0	0	1	0	0	514	0	326	0	1	0	0	168	57	12.7	2013	16	9	0	0	7	1	12	3.81311	1	0	1
Icona	1	0	0	35	1	1	0	0	0	0	0	0	0	0	1	0	1	0	0	1	0	317	0	67	1	1	0	0	285	53	15.8	2011	309	68.5	1	0	32	0	107	4.86332	1	0	1
Icona	1	0	0	36	1	0	1	0	0	0	0	0	0	0	1	1	0	0	1	0	0	800	0	257	0	1	0	0	203	54	14.2	2013	283	87.5	0	0	22	1	1		0	0	1
Icona	0	1	0	36	0	1	0	0	0	1	0	0	0	0	1	1	0	0	1	0	0	448	0	22	1	1	0	0	219	50	16.7	2010	107	86.5	1	0	17	0	106	5.31436	1	0	1
Icona	0	1	0	37	1	1	0	0	0	0	0	0	0	0	1	1	0	0	1	0	0	522	0	163	0	1	0	0	183	39	9.8	2011	22	15	0	0	33	0	20	5.45389	1	0	1
Icona	1	0	0	38	1	1	0	0	0	1	0	0	0	0	1	1	0	0	1	0	0	129	1	129	0	0	0	1	225		11	2004	23	21	0	0	2	1	21	1.69897	1	0	1
Icona	1	0	0	30	1	1	0	0	0	0	0	1	0	0	1	1	0	0	1	0	0	815	0	405	0	0	0	1	253	72	12.5	2012	215	71	1	0	32	0	183	3.96562	0	0	1
Icona	1	0	0	50	0	0	0	1	0	1	0	0	0	0	1	1	0	0	1	0	0	1057	0	270	0	0	0	1	160	47	12.8	2011	162	28	0	0	3	1	67		1	0	1
Icona	1	0	0	57	1	1	0	0	0	1	0	1	0	0	1	1	0	0	1	0	0	278	0	120	0	0	0	1	114	47	15	2011	58	29	0	0	11	1	56	2.43136	1	0	1
Icona	1	0	0	44	0	1	0	0	0	0	0	0	0	0	1	1	0	0	1	0	0	668	0	509	0	0	0	1	216	23	15.8	2012	22	12.5	0	0	23	0	18	1.30103	1	0	1
Icona	1	0	0	50	0	1	0	0	0	0	0	0	0	0	1	1	0	0	1	0	0	847	0	327	0	0	0	1	275	54	15.3	2012	75	40.5	0	0	18	1	62	4.92428	0	0	1
Icona	1	0	0	45	0	0	1	0	0	1	0	0	0	0	1	0	1	0	0	1	0	562	0	13	1	0	0	1	58	58	15.5	2012	324	103.5	0	0	9	1	179		1	0	1
Icona	1	0	0	48	1	0	1	0	0	0	0	0	0	0	1	0	1	0	0	1	0	825	0	825	0	0	0	1	207	82	11.3	2013	203	4	0	0	9	0	1		0	0	1
Icona	1	0	0	38	0	0	1	0	0	0	0	1	0	0	1	0	1	0	0	1	0	971	0	233	0	0	0	1	143	45	16.7	2006	246	33	1	1	56	1	86	5.61278	1	0	1
Icona	0	1	0	43	0	0	0	1	0	0	0	1	0	0	1	1	0	0	1	0	0	706	0	159	0	0	0	1	272	65	14.1	2010	178	94.5	1	1	8	1	149	4.75587	1	0	1
Icona	0	1	0	32	0	0	1	0	0	0	0	0	0	0	1	1	0	0	1	0	0	684	0	12	1	0	0	1	217	52	15.6	2010	269	67	1	1	29	1	124	4.514	1	0	1
Icona	0	1	0	34	0	0	1	0	0	1	0	0	0	0	1	0	1	0	0	1	0	1047	0	105	0	0	0	1	186	63	14.8	2010	258	80.5	1	0	5	1	147	1.8451	1	0	1
Icona	0	1	0	36	0	0	1	0	0	0	0	0	0	0	1	1	0	0	1	0	0	1094	0	82	1	0	0	1	150	46	14.6	2014	329	77.5	0	0	0	0	137	5	1	0	1
Icona	0	1	0	43	0	0	1	0	0	1	0	0	0	0	1	0	1	0	0	1	0	276	0	6	1	0	0	1	141	32	17.2	2009	136	42.5	1	1	27	1	136	3.14613	1	0	1
Icona	0	1	0	40	0	0	1	0	0	0	0	0	0	0	1	0	1	0	0	1	0	569	0	120	0	0	0	1	166	29	15.3	2008	199	19.5	0	0	10	1	26	5.51455	1	0	1
Icona	0	1	0	33	0	0	1	0	0	1	0	0	0	0	1	0	1	0	0	1	0	1033	0	102	0	0	0	1	153	29	16.7	2008	139	58.5	1	1	14	1	136	5.89763	1	0	1
Icona	0	1	0	67	0	0	0	1	0	1	0	1	0	0	1	1	0	0	1	0	0	796	0	135	0	0	0	1	216	37	14.2	2008	39	29	0	0	36	1	38		1	0	1
Icona	0	1	0	50	0	1	0	0	0	1	0	0	0	0	1	1	0	0	1	0	0	532	0	37	1	0	0	1	176	52	14.5	2013	76	71	0	0	24	0	76	4.51464	1	0	1
Icona	0	1	0	33	1	1	0	0	0	0	0	0	0	1	0	0	0	1	0	0	1	742	0	315	0	0	0	1			10.9	2010	15	12.5	0	0	1	1	15	3.35908	1	0	1
Mono	1	0	0	39	0	0	0	1	0	0	0	0	0	1	0	1	0	0	0	0	1	1077	0	1077	0	0	1	0	239	67	14.5	2014	89	63	0	0	12	0	68		1	0	1
Mono	1	0	0	57	0	1	0	0	0	0	0	0	0	1	0	0	0	1	0	0	1	893	0	893	0	0	1	0	236		13.3	2014	190	3	0	0	4	0	82		1	0	1
Mono	1	0	0	43	0	0	1	0	0	0	0	0	0	0	1	1	0	0	1	0	0	742	0	334	0	0	1	0	127		17.3	2010	288	46.5	0	0	12	0	35	3.95574	0	0	1
Mono	1	0	0	44	1	1	0	0	0	0	0	0	0	0	1	1	0	0	1	0	0	720	0	214	0	0	1	0	235	53	13.2	2011	128	62	1	1	36	0	125	5.05584	1	0	1
Mono	1	0	0	46	1	0	0	0	1	1	0	0	0	0	1	1	0	0	1	0	0	636	0	33	1	0	1	0	259	45	13.7	2011	82	71	0	0	37	0	82	5.35558	1	0	1
Mono	1	0	0	33	0	0	0	1	0	0	0	0	0	0	1	1	0	0	1	0	0	475	0	414	0	0	1	0	174	35	15.2	2011	65	14	0	0	37	0	24		1	0	1
Mono	1	0	0	36	0	1	0	0	0	0	0	0	0	0	1	1	0	0	1	0	0	963	0	434	0	0	1	0	234	48	14.2	2012	19	13	0	0	31	0	19	6.43648	1	0	1
Mono	1	0	0	43	0	0	0	1	0	0	0	0	0	0	1	1	0	0	1	0	0	513	0	167	0	0	1	0	213	72	13.8	2012	96	39.5	1	1	2	0	56	5.29183	1	0	1
Mono	1	0	0	51	0	0	0	0	1	0	0	0	0	1	0	0	0	1	0	0	1	593	0	260	0	0	1	0	196			2011		13	0	0	30	0	16		1	0	1
Mono	1	0	0	27	1	1	0	0	0	0	0	1	0	0	1	1	0	0	1	0	0	378	0	205	0	0	1	0	182	40	14.4	2010	162	9	1	0	23	0	146	3.55206	1	0	1
Mono	1	0	0	60	0	0	0	1	0	0	0	0	0	0	1	0	1	0	0	1	0	492	0	280	0	0	1	0	187	45	15.7	2009	30	19.5	0	0	49	1	23	4.92173	1	0	1
Mono	1	0	0	23	0	0	0	1	0	0	0	0	0	0	1	1	0	0	1	0	0	578	0	265	0	0	1	0	204	39	15.5	2011	61	20	0	0	10	0	57	3.45179	1	0	1
Mono	1	0	0	48	0	0	1	0	0	1	0	0	0	0	1	0	0	1	0	0	1	943	0	23	1	0	1	0	186	51	13.5	2011	286	93	1	1	12	1	189		1	0	1
Mono	1	0	0	67	0	1	0	0	0	0	0	0	0	0	1	1	0	0	1	0	0	435	0	169	0	0	1	0	257	47	15.6	2010	70	35	0	0	11	0	66	1.6902	1	0	1
Mono	1	0	0	33	1	0	1	0	0	0	0	0	0	0	1	0	0	1	0	0	1	539	0	539	0	0	1	0	179	52	12.4	2009	226	5	0	0	1	0	9		0	0	1
Mono	1	0	0	35	0	0	1	0	0	0	0	0	0	0	1	0	1	0	0	1	0	516	0	286	0	0	1	0	90	26	15.4	2010	282	80	0	0	53	0	148	1.89763	1	0	1
Mono	1	0	0	58	0	0	0	1	0	0	0	0	0	0	1	1	0	0	1	0	0	502	0	464	0	0	1	0	196	49	14.9	2010	305	37	0	0	53	0	165	0	1	0	1
Mono	1	0	0	40	0	0	0	1	0	0	0	0	0	0	1	1	0	0	1	0	0	540	0	191	0	0	1	0	258	55	14.8	2012	79	33.5	0	0	4	0	42	5.68831	1	0	1
Mono	1	0	0	46	1	0	1	0	0	1	0	0	0	1	0	0	0	1	0	0	1	632	0	70	1	0	1	0	191	60	13.7	2011	305	86	1	1	12	1	185	4.72428	1	0	1
Mono	1	0	0	35	1	0	0	0	1	0	0	0	0	0	1	1	0	0	1	0	0	252	0	40	1	0	1	0	193		14.2	2009	177	17	0	0	16	1	19		1	0	1
Mono	1	0	0	31	0	0	1	0	0	0	0	0	0	0	1	0	0	1	0	0	1	523	0	17	1	0	1	0	237	39	13	2011	294	92.5	1	1	12	1	179	3.49136	1	0	1
Mono	1	0	0	57	0	0	0	0	1	0	0	0	0	0	1	1	0	0	1	0	0	636	0	636	0	0	1	0	224	39	16.2	2010	34	0	0	0	48	1	28		1	0	1
Mono	1	0	0	53	0	0	1	0	0	0	0	0	0	0	1	1	0	0	1	0	0	664	0	212	0	0	1	0	213	77	12.7	2011	190	90.5	0	0	35	0	47	1.6902	1	0	1
Mono	1	0	0	52	1	0	1	0	0	0	0	0	0	0	1	0	1	0	0	1	0	864	0	864	0	0	1	0				2010	301	1	0	0	60	0	155		0	0	1
Mono	1	0	0	24	0	0	1	0	0	0	0	0	0	0	1	1	0	0	1	0	0	458	0	234	0	0	1	0	189	43	13	2011	106	66	0	0	45	0	103	5.50515	1	0	1
Mono	1	0	0	45	0	0	0	1	0	0	0	0	0	0	1	1	0	0	1	0	0	560	0	27	1	0	1	0	182	31	14.5	2011	69	17	0	0	41	0	21	5.36173	1	0	1
Mono	1	0	0	40	0	0	0	1	0	0	1	1	0	0	1	1	0	0	1	0	0	599	0	328	0	0	1	0	243		14.8	2011	131	121	1	1	1	1	131		0	0	1
Mono	1	0	0	32	1	1	0	0	0	0	0	0	0	0	1	1	0	0	1	0	0	1009	0	462	0	0	1	0	198	75	13.2	2011	103	47	0	0	38	0	59	1.92942	1	0	1
Mono	1	0	0	44	0	0	0	1	0	0	0	0	0	0	1	1	0	0	1	0	0	128.03	1	128.03	0	0	1	0	232	60	14.3	2011	44	42.5	0	0	40	0	44	5.00758	1	0	1
Mono	1	0	0	53	0	0	0	1	0	0	0	0	0	0	1	1	0	0	1	0	0	1121	0	249	0	0	1	0	274	96	15	2011	207	92.5	1	0	6	1	161	4.49136	1	0	1
Mono	1	0	0	51	1	0	1	0	0	0	0	0	0	0	1	0	1	0	0	1	0	388	0	150	0	0	1	0	178	60	12.9	2011	304	84	1	1	43	0	174	3.63849	1	0	1
Mono	1	0	0	41	0	0	0	1	0	0	0	0	0	0	1	1	0	0	1	0	0	684	0	684	0	0	1	0	176		13.3	2011	150	101	0	0	39	0	104		1	0	1
Mono	1	0	0	52	1	1	0	0	0	0	0	0	0	0	1	1	0	0	1	0	0	556	0	118	0	0	1	0	177	56	13.1	2011	196	135	1	1	6	0	184	2.4624	1	0	1
Mono	1	0	0	49	0	1	0	0	0	0	0	0	0	0	1	1	0	0	1	0	0	1034	0	793	0	0	1	0	354	49	15.2	2011	24	16.5	0	0	43	0	23	6.17319	1	0	1
Mono	1	0	0	65	0	1	0	0	0	0	0	0	0	0	1	1	0	0	1	0	0	1066	0	1066	0	0	1	0	202	45	14.5	2014	108	104	0	0	8	0	107		0	0	1
Mono	1	0	0	57	0	1	0	0	0	0	0	0	0	0	1	1	0	0	1	0	0	288	0	22	1	0	1	0			17.1	2011	232	71	1	1	17	0	176	5.26951	1	0	1
Mono	1	0	0	77	1	1	0	0	0	0	0	0	0	0	1	0	1	0	0	1	0	759	0	759	0	0	1	0	236	47	13.5	2014	38	23	0	0	9	0	37		1	0	1
Mono	1	0	0	35	0	0	1	0	0	0	0	0	0	0	1	0	1	0	0	1	0	690	0	280	0	0	1	0	158	46	12.2	2010	176	19	1	1	34	1	135		1	0	1
Mono	0	1	0	42	1	0	1	0	0	0	0	0	0	0	1	0	1	0	0	1	0	322	0	161	0	0	1	0	276	65	12.3	2011	298	21	0	0	7	1	25		0	0	1
Mono	0	1	0	31	1	1	0	0	0	0	0	0	0	0	1	1	0	0	1	0	0	285	0	285	0	0	1	0	249		11.6	2011	34	15	0	0	6	1	22		1	0	1
Mono	0	1	0	37	0	0	1	0	0	0	0	0	0	0	1	0	1	0	0	1	0	618	0	301	0	0	1	0	214		14.7	2011	59	28.5	0	0	18	1	4	3.56726	0	0	1
Mono	0	1	0	50	0	0	1	0	0	1	0	0	0	0	1	0	1	0	0	1	0	453	0	20	1	0	1	0	194	45		2011	285	73.5	0	0	43	0	184		1	0	1
Mono	0	1	0	55	0	1	0	0	0	1	0	0	0	0	1	1	0	0	1	0	0	572	0	486	0	0	1	0	231	64		2009	101	10	0	0	32	1	97		1	0	1
Mono	0	1	0	49	0	0	1	0	0	1	1	1	0	0	1	0	1	0	0	1	0	646	0	14	1	0	1	0	250	33	14.7	2011	167	60	1	1	43	0	168	4.69897	1	0	1
Mono	0	1	0	48	0	0	1	0	0	0	0	0	0	0	1	0	1	0	0	1	0	293	0	124	0	0	1	0				2010	194	24	0	0	1	1	50	5.69897	1	0	1
Mono	0	1	0	45	0	0	1	0	0	1	0	0	0	0	1	0	1	0	0	1	0	293	0	4	1	0	1	0	140	31	15.2	2010	211	44.5	0	0	12	1	139	4.92942	1	0	1
Mono	0	1	0	57	0	1	0	0	0	0	0	0	0	0	1	1	0	0	1	0	0	859	0	117	0	0	1	0	272	48	15.8	2010	282	69	1	1	6	1	171		1	0	1
Mono	0	1	0	51	0	0	1	0	0	1	0	0	0	0	1	0	1	0	0	1	0	392	0	24	1	0	1	0				2011	311	59	1	1	6	1	179		1	0	1
Mono	0	1	0	40	0	0	0	1	0	0	0	0	0	0	1	1	0	0	1	0	0	659	0	311	0	0	1	0	206	47	14.4	2010	101	20.5	0	0	35	1	25	4.82849	1	0	1
Mono	0	0	1	50	1	1	0	0	0	0	0	0	0	0	1	1	0	0	1	0	0	427	0	379	0	0	1	0	234	46	15.9	2013	231	73	0	0	21	0	207		1	0	1
Mono	0	0	1	63	0	1	0	0	0	0	0	0	0	0	1	1	0	0	1	0	0	741	0	156	0	0	1	0	166	38	15.8	2011	290	69.5	1	0	38	0	187	3.77203	1	0	1
Mono	0	0	1	38	1	1	0	0	0	0	0	0	0	0	1	1	0	0	1	0	0	992	0	992	0	0	1	0	269	45	10.3	2014	292	51	0	0	6	0	205		1	0	1
Mono	0	0	1	38	0	0	0	1	0	0	0	0	0	0	1	1	0	0	1	0	0	411	0	411	0	0	1	0	210	40	14	2009	25	2	0	0	71	0	12		0	0	1
Mono	0	0	1	48	1	1	0	0	0	0	0	0	0	0	1	1	0	0	1	0	0	2051	0	285	0	0	1	0	173			2009	101	32	0	0	58	0	58	4.54407	1	0	1
Mono	0	0	1	46	1	0	1	0	0	0	0	0	0	0	1	0	1	0	0	1	0	880	0	880	0	0	1	0			13.7	2010	288	44	0	0	54	0	102		1	0	1
Mono	0	0	1	44	1	1	0	0	0	0	0	0	0	0	1	1	0	0	1	0	0	481	0	481	0	0	1	0	192		10.4	2010	203	36	0	0	32	1	114		0	0	1
Mono	0	0	1	37	0	1	0	0	0	1	0	0	0	0	1	1	0	0	1	0	0	384	0	106	0	0	1	0	210	42	15.2	2009	88	7	0	0	68	0	51	5.69897	0	0	1
Mono	0	0	1	46	1	1	0	0	0	0	0	0	0	0	1	0	1	0	0	1	0	566	0	441	0	0	1	0	192	43	13.4	2014	337	17	0	0	10	0	170		1	0	1
Mono	0	0	1	34	0	0	1	0	0	0	0	0	0	0	1	0	1	0	0	1	0	350	0	220	0	0	1	0	225	48	15	2010	13	7	0	0	43	1	12	4.09691	1	0	1
Mono	0	0	1	48	0	0	1	0	0	0	0	0	0	0	1	0	1	0	0	1	0	400	0	302	0	0	1	0	112	44	14.9	2009	221	134	0	0	63	0	47	3.40654	1	0	1
Mono	0	0	1	55	0	0	1	0	0	0	0	0	0	0	1	0	1	0	0	1	0	999	0	899	0	0	1	0	216	48	14.3	2009	153	41	0	0	39	0	128		1	0	1
Mono	0	0	1	56	0	1	0	0	0	0	0	0	0	0	1	0	1	0	0	1	0	278	0	175	0	0	1	0	165	43	13	2014	281	26	0	0	5	0	49		1	0	1
Mono	0	0	1	30	1	1	0	0	0	0	0	0	0	0	1	1	0	0	1	0	0	653	0	301	0	0	1	0	220	40	11.2	2009	65	6	0	0	57	0	11		1	0	1
Mono	1	0	0	85	0	1	0	0	0	0	0	1	0	0	1	1	0	0	1	0	0	771	0	207	0	1	0	0	185	45	10.8	2011	198	69	0	0	29	0	155		1	0	1
Mono	1	0	0	62	0	0	0	1	0	0	0	0	0	0	1	1	0	0	1	0	0	860	0	357	0	1	0	0	166	44	14.8	2011	85	34	0	0	39	0	35	4.97498	1	0	1
Mono	1	0	0	59	0	0	0	1	0	1	0	0	0	0	1	1	0	0	1	0	0	326	0	297	0	1	0	0	183	43	13.7	2010	232	5	0	0	53	0	88		1	0	1
Mono	1	0	0	36	0	0	0	1	0	0	0	0	0	0	1	1	0	0	1	0	0	720	0	184	0	1	0	0	197	42	15.9	2010	52	34	0	0	46	1	50	1.75587	1	0	1
Mono	1	0	0	44	1	0	1	0	0	0	0	0	0	1	0	0	0	1	0	0	1	767	0	329	0	1	0	0	204	37	13.2	2010	242	61.5	1	0	6	1	177	4.38021	1	0	1
Mono	1	0	0	44	1	1	0	0	0	0	0	0	0	0	1	0	1	0	0	1	0	806	0	228	0	1	0	0	186		13	2009	52	28	0	0	8	1	28	4.07733	1	0	1
Mono	1	0	0	30	1	1	0	0	0	0	0	0	0	1	0	0	0	1	0	0	1	375	0	98	1	1	0	0	396	59	13.5	2010	62	25	0	0	13	0	30		1	0	1
Mono	1	0	0	45	0	0	0	0	1	0	0	0	0	0	1	1	0	0	1	0	0	432	0	130	0	1	0	0	186	37	15.5	2011	273	78.5	1	0	3	0	165	1.69897	1	0	1
Mono	1	0	0	46	1	1	0	0	0	0	0	0	0	0	1	1	0	0	1	0	0	658	0	4	1	1	0	0	253	67	12.5	2012	300	114	1	1	32	0	192	1.90309	1	0	1
Mono	1	0	0	54	1	1	0	0	0	0	0	0	0	0	1	1	0	0	1	0	0	622	0	368	0	1	0	0	204	44	12.2	2010	247	82	1	0	52	0	172	4.47712	1	0	1
Mono	1	0	0	32	0	0	0	1	0	0	0	0	0	0	1	0	1	0	0	1	0	663	0	103	0	1	0	0	227	61	14.7	2011	75	70	0	0	36	0	72	5.61278	1	0	1
Mono	1	0	0	33	1	1	0	0	0	0	0	0	0	0	1	0	1	0	0	1	0	421	0	113	0	1	0	0	167	24	11.4	2012	168	16.5	0	0	23	0	19	4.50051	1	0	1
Mono	1	0	0	41	0	0	1	0	0	1	0	1	0	0	1	0	0	1	0	0	1	1295	0	392	0	1	0	0	180	61	14.9	2010	275	72	1	1	18	0	168	3.85126	1	0	1
Mono	1	0	0	46	0	0	0	1	0	0	0	0	0	0	1	1	0	0	1	0	0	397	0	282	0	1	0	0	247	33	14.4	2009	165	56	0	0	60	0	38	3.04689	1	0	1
Mono	1	0	0	45	0	0	0	1	0	0	0	0	0	0	1	1	0	0	1	0	0	641	0	232	0	1	0	0	177	36	13	2010	90	69	0	0	14	0	47	1.6902	1	0	1
Mono	1	0	0	46	0	1	0	0	0	0	0	0	0	0	1	0	0	1	0	0	1	427	0	245	0	1	0	0	176	32	15.6	2011	329	45.5	0	0	42	0	50		1	0	1
Mono	1	0	0	38	0	0	0	1	0	0	0	0	0	0	1	0	0	1	0	0	1	722	0	353	0	1	0	0	224	38	15.2	2010	108	23.5	0	0	48	0	107		1	0	1
Mono	1	0	0	42	0	0	0	1	0	1	0	0	0	0	1	1	0	0	1	0	0	630	0	103	0	1	0	0	209	23	15.9	2009	32	25.5	0	0	43	1	31		1	0	1
Mono	1	0	0	43	0	0	0	1	0	0	0	0	0	0	1	0	1	0	0	1	0	395	0	199	0	1	0	0	217	35	17.1	2010	181	82	1	0	47	1	172		1	0	1
Mono	1	0	0	45	0	0	0	1	0	0	0	0	0	0	1	1	0	0	1	0	0	666	0	366	0	1	0	0	214	35	15.3	2010	149	31.5	1	0	51	0	57	3.34537	1	0	1
Mono	1	0	0	44	0	0	0	1	0	0	0	0	0	0	1	0	0	1	0	0	1	545	0	260	0	1	0	0	213	43	12.5	2009	31	21.5	0	0	31	0	26	4.68297	1	0	1
Mono	1	0	0	41	0	0	0	0	1	1	0	0	0	0	1	1	0	0	1	0	0	736	0	28	1	1	0	0	285	52	15.7	2010	103	70	0	0	20	1	1		0	0	1
Mono	1	0	0	25	1	1	0	0	0	0	0	0	0	0	1	1	0	0	1	0	0	397	0	203	0	1	0	0	189	58	10.3	2010	122	66	1	0	8	1	103	2.11394	1	0	1
Mono	1	0	0	49	1	0	0	0	1	0	0	0	0	0	1	0	1	0	0	1	0	271	0	152	0	1	0	0	145	61	10.7	2012	264	10	0	0	34	0	26		1	0	1
Mono	1	0	0	42	1	0	1	0	0	1	0	1	0	0	1	0	1	0	0	1	0	686	0	180	0	1	0	0	169	40	14.7	2009	285	53	1	0	59	1	165		1	0	1
Mono	1	0	0	28	0	0	0	1	0	0	0	0	0	0	1	1	0	0	1	0	0	700	0	227	0	1	0	0	182	38	16.6	2011	61	50	0	0	38	0	52	5.23644	1	0	1
Mono	1	0	0	70	1	1	0	0	0	0	0	1	0	0	1	1	0	0	1	0	0	465	0	249	0	1	0	0	220	56	12.3	2009	107	34.5	0	0	18	1	105	4.06726	1	0	1
Mono	1	0	0	28	1	0	0	0	1	0	0	0	0	0	1	0	1	0	0	1	0	607	0	210	0	1	0	0	223	53	13.3	2009	297	83	1	1	3	0	165	1.6902	1	0	1
Mono	1	0	0	34	0	0	0	1	0	0	0	0	0	0	1	1	0	0	1	0	0	217	0	51	1	1	0	0	211	55	14.7	2009	156	9.5	1	1	1	1	153	4.62325	1	0	1
Mono	1	0	0	26	0	0	1	0	0	0	0	1	0	0	1	0	0	1	0	0	1	338	0	45	1	1	0	0	188		15.8	2011	261	95.5	1	0	36	0	166	1.6902	1	0	1
Mono	1	0	0	44	1	0	0	0	1	0	0	0	0	0	1	1	0	0	1	0	0	949	0	556	0	1	0	0	193	80	13.4	2010	212	92	0	0	52	0	1		0	0	1
Mono	1	0	0	47	1	0	1	0	0	0	0	0	0	1	0	0	0	1	0	0	1	643	0	251	0	1	0	0	195	52	11.8	2011	296	38	0	0	37	0	33	1.6902	1	0	1
Mono	1	0	0	42	0	1	0	0	0	0	0	0	0	0	1	1	0	0	1	0	0	681	0	149	0	1	0	0	214	36	14.6	2011	49	9	0	0	4	0	14	4.37346	1	0	1
Mono	1	0	0	41	1	1	0	0	0	0	0	1	0	0	1	1	0	0	1	0	0	338	0	233	0	1	0	0	180	58	12.4	2012	222	110	1	0	4	0	180	1.6902	1	0	1
Mono	1	0	0	49	1	0	1	0	0	0	0	0	0	0	1	1	0	0	1	0	0	1174	0	814	0	1	0	0	253	68	13.1	2012	193	55.5	0	0	34	0	1		0	0	1
Mono	1	0	0	34	1	0	1	0	0	0	0	1	0	1	0	1	0	0	0	0	1	676	0	308	0	1	0	0	179	85	13.6	2011	146	96	0	0	34	0	106	1.64345	1	0	1
Mono	1	0	0	43	1	0	1	0	0	0	0	1	0	0	1	0	1	0	0	1	0	472	0	132	0	1	0	0	239	47	13.9	2011	221	74.5	1	0	40	0	185	4.38881	1	0	1
Mono	1	0	0	49	0	0	0	1	0	0	0	0	0	0	1	1	0	0	1	0	0	972	0	972	0	1	0	0	174		14	2010	15	6	0	0	3	1	13		1	0	1
Mono	1	0	0	48	0	1	0	0	0	0	0	0	0	0	1	1	0	0	1	0	0	741	0	407	0	1	0	0	215	60	15.5	2010	37	17.5	0	0	26	0	20	3.52297	1	0	1
Mono	1	0	0	54	0	1	0	0	0	1	0	0	0	0	1	1	0	0	1	0	0	317	0	125	0	1	0	0	225	54	15.7	2010	82	79.5	0	0	52	0	81	1.6902	1	0	1
Mono	1	0	0	52	0	0	0	0	1	0	0	0	0	0	1	1	0	0	1	0	0	565	0	357	0	1	0	0	245	77	14.9	2010	317	59	1	1	54	0	132	3.64008	1	0	1
Mono	1	0	0	49	0	0	0	0	1	0	0	0	0	0	1	0	1	0	0	1	0	469	0	245	0	1	0	0	186	35	16.3	2011	226	79	1	0	44	0	86		1	0	1
Mono	1	0	0	66	0	0	0	0	1	0	0	0	0	0	1	1	0	0	1	0	0	483	0	249	0	1	0	0	234	40	15.5	2010	93	30	0	0	35	1	36	1.6902	1	0	1
Mono	1	0	0	30	1	1	0	0	0	0	0	0	0	0	1	1	0	0	1	0	0	1209	0	571	0	1	0	0	198	77	12.5	2011	100	76	0	0	16	0	91		1	0	1
Mono	1	0	0	38	0	0	0	0	1	0	0	0	0	0	1	1	0	0	1	0	0	681	0	544	0	1	0	0	214		14.6	2011	14	4	0	0	5	1	14		1	0	1
Mono	1	0	0	53	0	0	0	1	0	0	0	0	0	0	1	1	0	0	1	0	0	538	0	538	0	1	0	0	190	52	14.4	2013	104	76	0	0	12	0	79		1	0	1
Mono	1	0	0	26	1	1	0	0	0	0	0	0	0	0	1	1	0	0	1	0	0	433	0	99	1	1	0	0	238	74	12.7	2010	131	45.5	0	0	49	1	129		1	0	1
Mono	1	0	0	36	0	0	0	0	1	0	0	0	0	0	1	1	0	0	1	0	0	1037	0	573	0	1	0	0	152		12.7	2011	221	38	0	0	12	1	38	1.6902	1	0	1
Mono	1	0	0	27	1	0	0	0	1	0	0	0	0	1	0	1	0	0	0	0	1	1710	0	1040	0	1	0	0	213	44	11.8	2010	37	1	0	0	15	0	36		1	0	1
Mono	1	0	0	24	0	0	0	0	1	0	0	0	0	0	1	1	0	0	1	0	0	1159	0	243	0	1	0	0	203	45	15.3	2012	145	57.5	0	0	30	0	60	1.6902	1	0	1
Mono	1	0	0	46	0	1	0	0	0	0	0	0	0	0	1	1	0	0	1	0	0	554	0	233	0	1	0	0	187	36	15.8	2010	158	91.5	1	1	3	0	155	2.6981	0	0	1
Mono	1	0	0	50	0	0	0	1	0	0	0	0	0	0	1	1	0	0	1	0	0	695	0	209	0	1	0	0			13.9	2011	234	45.5	1	1	5	1	67	5.26007	1	0	1
Mono	1	0	0	50	0	0	0	1	0	0	0	0	0	0	1	1	0	0	1	0	0	430	0	136	0	1	0	0			15.8	2011	219	77	0	0	43	0	105	1.69897	1	0	1
Mono	1	0	0	38	0	1	0	0	0	0	0	0	0	1	0	1	0	0	0	0	1	526	0	75	1	1	0	0			13.3	2011	90	78	0	0	36	0	83	5.30103	1	0	1
Mono	1	0	0	36	1	1	0	0	0	0	0	0	0	1	0	1	0	0	0	0	1	493	0	260	0	1	0	0	212		13.2	2011	178	60	1	1	22	0	90	2.79239	1	0	1
Mono	1	0	0	45	0	0	1	0	0	0	0	0	0	0	1	0	1	0	0	1	0	632	0	240	0	1	0	0	186	32	16	2011	201	115	1	0	35	0	187	3.90849	1	0	1
Mono	1	0	0	49	0	0	1	0	0	0	0	0	0	0	1	0	1	0	0	1	0	1006	0	1006	0	1	0	0	162	65	18.2	2014	192	21	0	0	1	1	122		0	0	1
Mono	1	0	0	57	0	1	0	0	0	0	0	0	0	0	1	1	0	0	1	0	0	635	0	138	0	1	0	0	173		15.6	2012	241	116	1	0	32	0	168	4.51851	1	0	1
Mono	1	0	0	39	0	0	1	0	0	0	0	0	0	0	1	0	1	0	0	1	0	801	0	331	0	1	0	0	172	36	15.4	2011	186	96.5	1	0	27	0	167		1	0	1
Mono	1	0	0	63	0	0	1	0	0	0	0	0	0	0	1	0	1	0	0	1	0	730	0	210	0	1	0	0	99	38	13.7	2010	262	70	1	1	46	0	151	5.87506	1	0	1
Mono	0	1	0	30	1	1	0	0	0	0	0	0	0	0	1	1	0	0	1	0	0	683	0	464	0	1	0	0	127		10.4	2010	24	14	0	0	53	0	22	2.30103	1	0	1
Mono	0	1	0	45	1	1	0	0	0	0	0	1	0	0	1	1	0	0	1	0	0	372	0	81	1	1	0	0	222		13	2011	152	129.5	1	1	27	0	152	4.89209	1	0	1
Mono	0	1	0	45	1	1	0	0	0	0	0	0	0	0	1	1	0	0	1	0	0	740	0	162	0	1	0	0	211		14.3	2012	184	123.5	1	1	25	0	184		1	0	1
Mono	0	1	0	41	1	1	0	0	0	0	0	0	0	0	1	1	0	0	1	0	0	411	0	90	1	1	0	0	245		13.2	2013	150	112	0	0	20	0	148	4.93491	1	0	1
Mono	0	1	0	43	1	1	0	0	0	0	0	1	0	0	1	0	1	0	0	1	0	216	0	91	1	1	0	0	177		13.5	2013	328	59	0	0	16	1	70		0	0	1
Mono	0	1	0	27	1	0	1	0	0	0	0	0	0	0	1	0	1	0	0	1	0	365	0	174	0	1	0	0	178		14	2010	99	6	0	0	45	0	17	4.63221	1	0	1
Mono	0	1	0	32	1	1	0	0	0	0	0	0	0	0	1	1	0	0	1	0	0	552	0	383	0	1	0	0	159	59	14.7	2010	73	50	0	0	50	0	52	4.3405	1	0	1
Mono	0	1	0	52	0	0	0	0	1	0	0	0	0	0	1	1	0	0	1	0	0	620	0	205	0	1	0	0	201	47	14.5	2010	91	73.5	0	0	1	1	89	5.23361	1	0	1
Mono	0	1	0	43	0	0	0	0	1	1	0	0	0	0	1	1	0	0	1	0	0	1165	0	155	0	1	0	0	195	56	14.8	2011	150	102	0	0	11	0	149		1	0	1
Mono	0	1	0	53	1	0	1	0	0	0	0	0	0	0	1	0	1	0	0	1	0	1062	0	235	0	1	0	0	208	58	13.5	2010	300	88	1	0	44	0	162	1.69897	1	0	1
Mono	0	1	0	59	0	0	1	0	0	0	0	0	0	0	1	0	1	0	0	1	0	345	0	69	1	1	0	0	114	24		2010	309	68.5	1	1	7	1	173		1	0	1
Mono	0	1	0	56	1	0	1	0	0	0	0	0	0	0	1	0	1	0	0	1	0	986	0	179	0	1	0	0	242	56	14.1	2011	270	84.5	1	1	33	0	154	4.44716	1	0	1
Mono	0	1	0	43	1	0	1	0	0	0	0	0	0	0	1	0	1	0	0	1	0	873	0	470	0	1	0	0	158	55	14.4	2009	287	49.5	0	0	20	1	160		1	0	1
Mono	0	1	0	45	1	1	0	0	0	0	0	0	0	0	1	1	0	0	1	0	0	825	0	86	1	1	0	0	264	23	13.6	2011	239	86	1	0	39	0	184	4.17609	1	0	1
Mono	0	1	0	40	0	0	1	0	0	0	0	1	0	0	1	1	0	0	1	0	0	685	0	272	0	1	0	0	189	32	14.4	2011	127	66.5	1	1	2	1	127	1.90309	1	0	1
Mono	0	1	0	43	1	0	1	0	0	0	0	0	0	0	1	0	1	0	0	1	0	802	0	384	0	1	0	0	142	54	13.2	2010	213	60	1	1	37	1	175	3.57978	1	0	1
Mono	0	1	0	50	0	0	1	0	0	0	0	0	0	0	1	0	1	0	0	1	0	843	0	180	0	1	0	0	284	35	15.2	2010	235	73	1	1	50	0	174		1	0	1
Mono	0	1	0	44	0	1	0	0	0	0	1	1	0	0	1	1	0	0	1	0	0	983	0	243	0	1	0	0	185	41	14.4	2010	202	62.5	1	1	49	0	178	4.32222	1	0	1
Mono	0	1	0	49	1	0	1	0	0	1	0	0	0	0	1	0	1	0	0	1	0	864	0	22	1	1	0	0	221	44	14.4	2011	186	50	1	0	42	0	184		1	0	1
Mono	0	1	0	55	0	0	0	1	0	1	0	0	0	0	1	1	0	0	1	0	0	768	0	201	0	1	0	0	302	55	14.6	2009	108	17.5	0	0	9	1	108		1	0	1
Mono	0	0	1	27	1	1	0	0	0	0	0	0	0	0	1	1	0	0	1	0	0	876	0	196	0	1	0	0	223		14.4	2011	152	55	0	0	33	0	123	3.60746	1	0	1
Mono	0	0	1	49	0	1	0	0	0	0	0	0	0	0	1	1	0	0	1	0	0	388	0	61	1	1	0	0	254		14.4	2011	129	53	1	1	28	1	129		1	0	1
Mono	0	0	1	40	1	0	0	0	1	0	0	0	0	0	1	0	1	0	0	1	0	541	0	136	0	1	0	0	204		12.2	2010	196	31.5	1	1	51	0	174	2.60206	1	0	1
Mono	0	0	1	34	0	0	0	1	0	0	0	0	0	0	1	1	0	0	1	0	0	538	0	222	0	1	0	0	180	44	14.2	2010	73	43	0	0	50	0	57	4.60746	1	0	1
Mono	0	0	1	47	0	0	1	0	0	1	0	0	0	0	1	0	1	0	0	1	0	706	0	18	1	1	0	0	171		10.6	2010	256	44	1	1	51	0	125	3.13033	1	0	1
Mono	0	0	1	48	0	0	1	0	0	0	0	0	0	0	1	0	1	0	0	1	0	677	0	0	1	1	0	0	178		15.6	2011	293	28.5	1	1	36	1	165		1	0	1
Mono	0	0	1	46	1	1	0	0	0	0	0	0	0	0	1	1	0	0	1	0	0	523	0	100	1	1	0	0	209		10	2011	228	57	1	1	34	0	190	3.33566	0	0	1
Mono	1	0	0	23	0	0	0	1	0	0	0	0	0	0	1	1	0	0	1	0	0	5576	0	260	0	0	0	1	200	61	14.5	2011	61	51	0	0	35	1	53	4.66456	1	0	1
Mono	1	0	0	34	1	0	1	0	0	0	0	0	0	1	0	0	1	0	0	1	0	699	0	335	0	0	0	1	168	55	13.9	2012	253	1	1	0	33	0	196	2.85733	1	0	1
Mono	1	0	0	51	0	0	0	0	1	0	0	0	0	1	0	1	0	0	0	0	1	613	0	291	0	0	0	1	227		14	2013	128	109	0	0	24	0	129		1	0	1
Mono	1	0	0	34	0	0	1	0	0	0	0	0	0	0	1	0	1	0	0	1	0	760	0	33	1	0	0	1	169	33	14.5	2011	207	67	1	1	12	1	188	4.96066	1	0	1
Mono	1	0	0	28	0	0	0	1	0	0	0	0	0	1	0	0	1	0	0	1	0	911	0	610	0	0	0	1	155		15.8	2012	171	45	0	0	32	0	169		1	0	1
Mono	1	0	0	42	1	1	0	0	0	0	0	0	0	1	0	1	0	0	0	0	1	1118	0	1118	0	0	0	1			11.3	2011	205	66	0	0	34	1	177		1	0	1
Mono	1	0	0	55	0	0	1	0	0	0	0	0	0	1	0	0	0	1	0	0	1	949	0	949	0	0	0	1			10.8	2013	323	3	0	0	24	0	155		1	0	1
Mono	1	0	0	43	1	1	0	0	0	0	0	0	0	1	0	1	0	0	0	0	1	559	0	559	0	0	0	1	320	78	14.9	2013	311	56	0	0	17	0	212		1	0	1
Mono	1	0	0	51	0	0	1	0	0	0	0	0	0	0	1	0	1	0	0	1	0	372	0	283	0	0	0	1	111	46	13.9	2009	230	35	0	0	6	1	160		1	0	1
Mono	1	0	0	53	0	0	0	1	0	0	0	0	0	1	0	1	0	0	0	0	1	1005	0	1005	0	0	0	1	293	47	14.4	2012	177	18	0	0	8	1	163		1	0	1
Mono	1	0	0	46	0	0	0	0	1	0	0	0	0	0	1	1	0	0	1	0	0	404	0	63	1	0	0	1	152		13.1	2007	74	25	1	1	14	1	72	2.2878	0	0	1
Mono	1	0	0	47	0	0	1	0	0	0	0	0	0	1	0	1	0	0	0	0	1	597	0	597	0	0	0	1	254		13.7	2013	311	70	0	0	24	0	71		1	0	1
Mono	1	0	0	34	0	0				0	0	0	0	1	0	1	0	0	0	0	1	754	0	683	0	0	0	1	200	62	13.4	2013	122	60	0	0	17	0	122		1	0	1
Mono	1	0	0	50	0	0	0	1	0	0	0	0	0	0	1	1	0	0	1	0	0	1499	0	1499	0	0	0	1	162	39	13.2	2011	170	43	0	0	47	0	48		1	0	1
Mono	1	0	0	35	1	0	0	0	1	0	0	0	0	1	0	0	1	0	0	1	0	634	0	634	0	0	0	1			13.1	2012	261	6	0	0	29	1	196		1	0	1
Mono	1	0	0	42	0	0	0	1	0	1	0	0	0	1	0	0	1	0	0	1	0	548	0	548	0	0	0	1			13.1	2014	259	60	0	0	13	0	133		1	0	1
Mono	1	0	0	42	0	0	1	0	0	0	0	0	0	0	1	1	0	0	1	0	0	642	0	55	1	0	0	1	139	39	13.3	2009	151	38.5	1	1	22	1	114	5.17609	1	0	1
Mono	1	0	0	33	0	0	0	1	0	0	0	1	0	0	1	1	0	0	1	0	0	620	0	173	0	0	0	1	284	67	15	2011	72	49	0	0	47	0	58	5.06871	1	0	1
Mono	1	0	0	54	0	1	0	0	0	0	0	0	0	1	0	0	0	1	0	0	1	362	0	39	1	0	0	1	277	46	13.1	2012	150	63	1	1	36	0	149		1	0	1
Mono	1	0	0	35	0	0	0	1	0	0	0	0	0	0	1	1	0	0	1	0	0	2264	0	823	0	0	0	1	264	99		2012	79	20.5	0	0	38	0	21	4.09167	0	0	1
Mono	1	0	0	34	1	1	0	0	0	0	0	0	0	0	1	1	0	0	1	0	0	616	0	192	0	0	0	1	219			2010	87	59	1	1	53	1	86	1.69897	1	0	1
Mono	1	0	0	38	1	1	0	0	0	0	0	0	0	0	1	1	0	0	1	0	0	156	1	68	1	0	0	1	138	45		2010	160	18.5	0	0	3	1	23	4.29272	0	0	1
Mono	1	0	0	36	1	1	0	0	0	0	0	0	0	0	1	1	0	0	1	0	0	670	0	309	0	0	0	1	259	60		2011	74	35.5	0	0	16	1	72		1	0	1
Mono	1	0	0	46	0	0	1	0	0	0	0	0	0	0	1	0	1	0	0	1	0	584	0	170	0	0	0	1	184	47		2011	154	96	0	0	47	0	98	3.71113	1	0	1
Mono	1	0	0	47	0	0	1	0	0	0	0	0	0	0	1	1	0	0	1	0	0	1177	0	378	0	0	0	1	243	49		2011	78	50	0	0	22	1	71	5.67099	1	0	1
Mono	1	0	0	44	0	0	1	0	0	0	0	0	0	0	1	0	1	0	0	1	0	685	0	593	0	0	0	1	193	17		2010	299	59	0	0	57	0	69	3.62439	1	0	1
Mono	1	0	0	41	1	1	0	0	0	0	0	1	0	0	1	1	0	0	1	0	0	923	0	306	0	0	0	1	164	44		2010	42	33	0	0	28	1	40	5.07145	1	0	1
Mono	1	0	0	45	0	0	0	0	1	1	0	0	0	0	1	0	1	0	0	1	0	1047	0	539	0	0	0	1	131	46	10.6	2012	315	12	0	0	3	0	192		1	0	1
Mono	1	0	0	45	1	1	0	0	0	0	0	0	0	0	1	1	0	0	1	0	0	382	0	128	0	0	0	1	191	35	12	2011	111	74	1	1	14	1	106	3.44716	1	0	1
Mono	1	0	0	57	0	0	1	0	0	0	1	1	0	1	0	0	1	0	0	1	0	271	0	16	1	0	0	1	167	48	10.9	2012	164	1	0	0	6	0	86		1	0	1
Mono	1	0	0	40	0	0	0	1	0	1	1	1	0	0	1	1	0	0	1	0	0	405	0	115	0	0	0	1	216	23	13.5	2011	119	25	1	0	12	1	118		1	0	1
Mono	1	0	0	49	0	0	0	1	0	0	0	0	0	0	1	1	0	0	1	0	0	200	1	200	0	0	0	1				2009	113	1	0	0	38	1	1		0	0	1
Mono	1	0	0	51	0	1	0	0	0	0	0	0	0	0	1	1	0	0	1	0	0	437	0	437	0	0	0	1				2010	227	64	0	0	46	0	172		1	0	1
Mono	1	0	0	40	1	0	1	0	0	0	0	0	0	0	1	0	1	0	0	1	0	768	0	729	0	0	0	1	225	101		2011	123	79	0	0	23	1	87	0.477121	0	0	1
Mono	1	0	0	43	0	1	0	0	0	0	0	0	0	0	1	1	0	0	1	0	0	1023	0	704	0	0	0	1	174			2012	51	47	0	0	34	0	50		1	0	1
Mono	1	0	0	55	0	0	1	0	0	0	0	0	0	0	1	0	1	0	0	1	0	581	0	581	0	0	0	1				2011	128	25	0	0	12	1	30	1.6721	1	0	1
Mono	1	0	0	50	0	0	1	0	0	0	0	0	0	0	1	0	1	0	0	1	0	388	0	388	0	0	0	1				2008	285	-30	0	0	7	1	119		1	0	1
Mono	1	0	0	65	0	1	0	0	0	0	0	0	0	0	1	1	0	0	1	0	0	829	0	829	0	0	0	1	197	66		2011	62	36	0	0	32	0	46		1	0	1
Mono	1	0	0	44	1	1	0	0	0	0	0	0	0	0	1	1	0	0	1	0	0	358	0	39	1	0	0	1	165	79	10.2	2006	232	13	0	0	16	0	19	3.90574	1	0	1
Mono	1	0	0	77	0	0	0	0	1	0	0	0	0	0	1	1	0	0	1	0	0	827	0	440	0	0	0	1	210	52	14.2	2009	122	60	1	1	36	0	120		0	0	1
Mono	1	0	0	44	1	0	1	0	0	0	0	0	0	1	0	0	1	0	0	1	0	549	0	128	0	0	0	1	144		13.9	2007	283	36	1	1	90	0	126	4.65321	1	0	1
Mono	1	0	0	34	1	0	1	0	0	0	0	1	0	0	1	0	1	0	0	1	0	704	0	208	0	0	0	1	202	32	11.8	2010	278	44.5	1	0	55	0	170	4.6902	1	0	1
Mono	1	0	0	45	1	0	1	0	0	0	0	0	0	0	1	0	1	0	0	1	0	585	0	298	0	0	0	1	196	44	14.5	2009	206	41.5	1	1	67	0	143	3.60206	1	0	1
Mono	1	0	0	34	1	0	1	0	0	0	0	0	0	0	1	0	1	0	0	1	0	600	0	29	1	0	0	1	213	74	12.7	2008	185	40	1	0	64	1	149	3.86332	1	0	1
Mono	1	0	0	28	0	0	0	1	0	0	0	0	0	0	1	1	0	0	1	0	0	858	0	216	0	0	0	1	157		14.4	2008	28	8.5	0	0	11	0	11	5.57481	1	0	1
Mono	1	0	0	31	1	1	0	0	0	0	0	1	0	1	0	1	0	0	0	0	1	43	1	5	1	0	0	1	179	35	14.9	2004	133	2	0	0	42	1	59		1	0	1
Mono	1	0	0	31	0	0	0	0	1	1	0	0	0	0	1	0	0	1	0	0	1	86	1	4	1	0	0	1	165		14.1	2005	224	6	1	0	33	1	88	4.96848	1	0	1
Mono	1	0	0	50	0	0	1	0	0	0	0	0	0	1	0	0	1	0	0	1	0	466	0	268	0	0	0	1	192	33	13.4	2007	267	6.5	0	0	88	0	9	5.07797	1	0	1
Mono	1	0	0	40	0	0	1	0	0	0	0	0	0	0	1	0	1	0	0	1	0	128	1	67	1	0	0	1	161	49	15.1	2006	221	5.5	0	0	17	1	1		0	0	1
Mono	1	0	0	35	0	0	1	0	0	0	0	0	0	0	1	1	0	0	1	0	0	414	0	155	0	0	0	1	171		15.6	2007	279	5	1	1	91	0	108	3.64345	1	0	1
Mono	1	0	0	32	0	0	0	0	1	0	0	0	0	0	1	1	0	0	1	0	0	474	0	27	1	0	0	1	225	61	15.3	2008	17	6	0	0	50	0	16	5.39495	1	0	1
Mono	1	0	0	38	0	0	0	1	0	1	0	0	0	1	0	0	1	0	0	1	0	828	0	247	0	0	0	1	160	44	14.5	2008	12	7	0	0	64	1	10	4.64071	1	0	1
Mono	1	0	0	38	0	0	0	0	1	0	0	0	0	0	1	1	0	0	1	0	0	362	0	216	0	0	0	1	219		15.6	2006	133	46.5	1	0	16	1	108	3.90849	0	0	1
Mono	1	0	0	40	1	0	1	0	0	0	0	0	0	0	1	0	1	0	0	1	0	483	0	135	0	0	0	1	108	28	14.4	2008	211	29	0	0	79	0	31	3.31555	1	0	1
Mono	1	0	0	36	0	0	0	0	1	0	0	0	0	0	1	1	0	0	1	0	0	471	0	294	0	0	0	1	172	38	16.7	2009	52	35.5	0	0	6	0	52	5.20493	1	0	1
Mono	1	0	0	43	0	0	1	0	0	0	0	1	0	1	0	0	1	0	0	1	0	1085	0	636	0	0	0	1			16.5	2008	139	53	0	0	73	0	120	4.79239	1	0	1
Mono	1	0	0	41	0	0	1	0	0	0	0	0	0	0	1	0	0	1	0	0	1	471	0	331	0	0	0	1	161		16.7	2003	240	15	1	0	42	1	59		1	0	1
Mono	1	0	0	37	1	1	0	0	0	0	0	0	0	0	1	1	0	0	1	0	0	462	0	462	0	0	0	1	235	62	14.2	2012	57	32	0	0	28	1	56		0	0	1
Mono	1	0	0	26	1	1	0	0	0	0	0	0	0	0	1	1	0	0	1	0	0	607	0	607	0	0	0	1				2010	10	24	0	0	1	1	8		1	0	1
Mono	1	0	0	51	0	0	0	0	1	0	0	0	0	0	1	1	0	0	1	0	0	614	0	176	0	0	0	1	256	66	14.4	2011	76	75	0	0	44	0	76		1	0	1
Mono	1	0	0	45	0	0	0	1	0	0	0	0	0	0	1	1	0	0	1	0	0	400	0	52	1	0	0	1	253	43	15.9	2009	141	123	1	0	65	0	140	3.14613	1	0	1
Mono	1	0	0	37	0	1	0	0	0	0	0	0	0	0	1	1	0	0	1	0	0	1092	0	246	0	0	0	1	192	50	16.1	2010	103	100	0	0	49	0	103	4.79239	1	0	1
Mono	1	0	0	45	0	0	1	0	0	0	0	0	0	0	1	1	0	0	1	0	0	1584	0	380	0	0	0	1	193		16.2	2011	285	91	1	0	40	0	183	4.27875	1	0	1
Mono	1	0	0	46	0	0	0	1	0	0	0	0	0	0	1	1	0	0	1	0	0	430	0	289	0	0	0	1	268	47	15.5	2011	173	57	0	0	44	0	62	4.85126	0	0	1
Mono	1	0	0	48	1	0	1	0	0	0	0	0	0	0	1	0	1	0	0	1	0	700	0	121	0	0	0	1	212		14.4	2011	316	81	1	1	42	1	168	3.6721	0	0	1
Mono	1	0	0	44	1	0	1	0	0	0	0	0	0	0	1	1	0	0	1	0	0	851	0	52	1	0	0	1	243	48	13	2010	268	77	1	0	54	0	147	5.32634	0	0	1
Mono	1	0	0	40	1	1	0	0	0	0	0	0	0	0	1	1	0	0	1	0	0	1331	0	691	0	0	0	1	185	43	13.2	2011	135	49	1	0	43	0	127		1	0	1
Mono	1	0	0	51	1	1	0	0	0	0	0	0	0	0	1	1	0	0	1	0	0	499	0	182	0	0	0	1	260	89	12.8	2011	74	71	0	0	48	0	73		1	0	1
Mono	1	0	0	51	0	0	1	0	0	0	0	0	0	0	1	1	0	0	1	0	0	609	0	181	0	0	0	1			14.3	2009	218	84	1	0	39	0	141	5.44404	0	0	1
Mono	1	0	0	77	0	1	0	0	0	0	0	0	0	0	1	1	0	0	1	0	0	288	0	169	0	0	0	1			14	2010	113	113	0	0	49	0	99	1.69897	0	0	1
Mono	1	0	0	33	0	0	0	1	0	0	0	0	0	0	1	1	0	0	1	0	0	497	0	202	0	0	0	1	208	44	14.4	2011	166	92.5	1	0	44	0	164	3.77815	0	0	1
Mono	0	1	0	43	1	1	0	0	0	0	0	1	0	1	0	1	0	0	0	0	1	873	0	651	0	0	0	1	173	45	13.8	2011	256	50	0	0	7	1	167		1	0	1
Mono	0	1	0	38	0	0	0	0	1	0	0	0	0	0	1	1	0	0	1	0	0	566	0	398	0	0	0	1	216		15.9	2011	61	32	0	0	13	1	49	4.35193	1	0	1
Mono	0	1	0	38	0	0	1	0	0	0	0	0	0	0	1	0	1	0	0	1	0	587	0	298	0	0	0	1	151	42	16.2	2010	252	25	1	0	55	0	162		1	0	1
Mono	0	1	0	37	0	0	0	1	0	0	0	0	0	0	1	0	1	0	0	1	0	420	0	369	0	0	0	1	165	37	14.3	2011	85	1	0	0	36	0	85	3.8433	1	0	1
Mono	0	1	0	46	0	0	0	1	0	0	0	0	0	0	1	1	0	0	1	0	0	1093	0	363	0	0	0	1	316	59	13	2010	250	14	1	0	50	0	144		1	0	1
Mono	0	1	0	45	1	0	1	0	0	0	0	0	0	0	1	0	1	0	0	1	0	969	0	245	0	0	0	1	195	53	11.5	2011	295	93	0	0	44	0	110	4.06032	1	0	1
Mono	0	1	0	50	0	0	1	0	0	0	0	0	0	0	1	0	1	0	0	1	0	828	0	782	0	0	0	1	256	40	16.4	2012	298	154	0	0	34	0	148		1	0	1
Mono	0	1	0	46	0	0	1	0	0	0	0	0	0	0	1	0	1	0	0	1	0	243	0	102	0	0	0	1	181	35	13.4	2011	275	59	0	0	9	0	71	3.37107	1	0	1
Mono	0	1	0	52	1	0	1	0	0	0	0	0	0	0	1	0	1	0	0	1	0	628	0	340	0	0	0	1	160	343	12.3	2010	231	117	0	0	55	0	142		1	0	1
Mono	0	1	0	47	0	0	1	0	0	0	0	0	0	0	1	0	1	0	0	1	0	702	0	66	1	0	0	1	188	43	13.4	2011	310	44	0	0	17	1	50	3.26951	1	0	1
Mono	0	1	0	47	1	1	0	0	0	0	0	0	0	0	1	1	0	0	1	0	0	743	0	569	0	0	0	1	251	61	12.3	2012	253	82	0	0	37	0	93		1	0	1
Mono	0	1	0	38	1	1	0	0	0	0	0	0	0	0	1	1	0	0	1	0	0	689	0	260	0	0	0	1	227	57	15.6	2012	174	73	0	0	33	0	82		1	0	1
Mono	0	1	0	43	0	0	1	0	0	0	0	0	0	0	1	0	1	0	0	1	0	746	0	89	1	0	0	1	179	22	17.3	2008	148	46.5	0	0	74	0	115	5.07918	1	0	1
Mono	0	1	0	45	0	0	0	1	0	0	0	0	0	1	0	1	0	0	0	0	1	654	0	278	0	0	0	1	173	36	14.4	2008	195	53.5	1	1	70	0	149		1	0	1
Mono	0	1	0	62	0	0	0	0	1	1	0	0	0	0	1	1	0	0	1	0	0	307	0	34	1	0	0	1	173	56	15.3	2009	44	27	0	0	14	1	43	4.89196	0	0	1
Mono	0	1	0	52	1	0	0	0	1	0	0	0	0	0	1	1	0	0	1	0	0	492	0	20	1	0	0	1				2010	154	17.5	1	1	27	0	106	5.24797	1	0	1
Mono	0	1	0	50	0	0	0	0	1	0	0	0	0	1	0	0	0	1	0	0	1	609	0	609	0	0	0	1				2013	88	2.5	0	0	14	0	85		1	0	1
Mono	0	1	0	57	0	0	0	0	1	0	0	0	0	1	0	0	0	1	0	0	1	630	0	630	0	0	0	1	216	70	15.6	2013	76	2	0	0	12	0	75		1	0	1
Mono	0	0	1	46	0	0	0	1	0	0	0	0	0	0	1	1	0	0	1	0	0	264	0	264	0	0	0	1	200		15.4	2009	131	29	0	0	34	0	19	1.60206	1	0	1
